# Supplementary material for: Optimal free-surface pumping by an undulating carpet
Source: Nat Commun. 2023 Nov 25;14:7735. doi: 10.1038/s41467-023-43059-8 (PMC10676362; doi:10.1038/s41467-023-43059-8)
Supplement: Supplementary file 9 — Source Data [file 41467_2023_43059_MOESM9_ESM.xlsx]

## Sheet: Figure 1c
Shape1		Shape2		Shape3		Shape4		Shape5		Shape6		Shape7		Shape8		Shape9		Shape10
x (mm)	y (mm)	x (mm)	y (mm)	x (mm)	y (mm)	x (mm)	y (mm)	x (mm)	y (mm)	x (mm)	y (mm)	x (mm)	y (mm)	x (mm)	y (mm)	x (mm)	y (mm)	x (mm)	y (mm)
49.873	-0.13893	49.873	0.436808	49.873	0.828623	49.873	0.722756	49.873	0.432997	49.873	0.19511	49.873	-0.37951	49.873	-0.801878	49.873	-0.787695	49.873	-0.661625
49.873	-0.13941	49.873	0.437657	49.873	0.832069	49.873	0.723971	49.873	0.433311	49.873	0.193187	49.746	-0.386451	49.873	-0.809477	49.873	-0.794387	49.746	-0.668464
49.746	-0.14016	49.746	0.438515	49.746	0.835605	49.746	0.725411	49.746	0.433397	49.746	0.190937	49.619	-0.393654	49.746	-0.817592	49.746	-0.80157	49.619	-0.675355
49.746	-0.1408	49.746	0.439381	49.619	0.839229	49.746	0.7267	49.746	0.433629	49.746	0.188734	49.4921	-0.401314	49.746	-0.825843	49.746	-0.809061	49.4921	-0.68267
49.6191	-0.14171	49.619	0.440256	49.4921	0.842937	49.619	0.728213	49.619	0.433627	49.619	0.186199	49.3651	-0.409049	49.619	-0.834602	49.619	-0.816859	49.3651	-0.690224
49.6191	-0.14272	49.619	0.441137	49.3651	0.846726	49.619	0.729572	49.619	0.433764	49.619	0.183707	49.2381	-0.417229	49.4921	-0.843685	49.4921	-0.82496	49.2381	-0.698011
49.4921	-0.14383	49.4921	0.442222	49.2381	0.85079	49.4921	0.731154	49.4921	0.433662	49.4921	0.180881	49.1111	-0.425671	49.3651	-0.853086	49.3651	-0.833557	49.1111	-0.706223
49.4921	-0.14503	49.4921	0.443134	49.1111	0.854947	49.4921	0.73258	49.4921	0.433695	49.4921	0.177898	48.9841	-0.434367	49.2381	-0.862995	49.2381	-0.842465	48.9841	-0.714474
49.3651	-0.14654	49.3651	0.44425	49.1111	0.859196	49.3651	0.734226	49.3651	0.433483	49.3651	0.174758	48.8571	-0.443506	49.1111	-0.873026	49.1111	-0.851678	48.9841	-0.723133
49.3651	-0.14797	49.3651	0.445194	48.9841	0.863533	49.3651	0.735912	49.3651	0.433403	49.3651	0.171461	48.8571	-0.452903	48.9841	-0.883548	48.9841	-0.861188	48.8571	-0.732011
49.2381	-0.14971	49.2381	0.446342	48.9841	0.868153	49.2381	0.737637	49.2381	0.433074	49.2381	0.16781	48.7302	-0.462548	48.8571	-0.89437	48.8571	-0.871186	48.8571	-0.741101
49.2381	-0.15138	49.2381	0.447318	48.8571	0.872876	49.2381	0.7394	49.2381	0.432874	49.1111	0.164182	48.6032	-0.472432	48.7302	-0.90568	48.7302	-0.881285	48.7302	-0.750588
49.1111	-0.15335	49.1111	0.448499	48.8571	0.8777	49.1111	0.7412	49.1111	0.432424	48.9841	0.160201	48.4762	-0.482743	48.6032	-0.917088	48.6032	-0.891851	48.6032	-0.760086
49.1111	-0.15525	49.1111	0.449508	48.7302	0.882624	49.1111	0.743037	49.1111	0.4321	48.8571	0.156248	48.3492	-0.493093	48.4762	-0.928958	48.4762	-0.902497	48.4762	-0.769961
48.9841	-0.15746	48.9841	0.450724	48.7302	0.887844	48.9841	0.744908	48.9841	0.431526	48.7302	0.151947	48.2222	-0.503848	48.4762	-0.941097	48.3492	-0.913585	48.3492	-0.779824
48.9841	-0.1596	48.9841	0.451769	48.6032	0.89318	48.9841	0.747012	48.9841	0.431078	48.7302	0.147679	48.2222	-0.514816	48.3492	-0.953492	48.2222	-0.924727	48.2222	-0.790039
48.8571	-0.16204	48.8571	0.453021	48.6032	0.898633	48.8571	0.74897	48.8571	0.430381	48.6032	0.143072	48.0952	-0.525986	48.2222	-0.966325	48.0952	-0.936283	48.0952	-0.800217
48.8571	-0.1644	48.8571	0.454103	48.4762	0.904201	48.8571	0.751158	48.8571	0.429811	48.6032	0.138506	47.9683	-0.537344	48.0952	-0.979203	47.9683	-0.947861	47.9683	-0.81072
48.7302	-0.16707	48.7302	0.455394	48.4762	0.910082	48.7302	0.7532	48.7302	0.428993	48.4762	0.133612	47.8413	-0.549076	47.9683	-0.992488	47.8413	-0.959823	47.8413	-0.821158
48.6032	-0.16985	48.7302	0.456516	48.3492	0.916097	48.7302	0.75547	48.7302	0.428307	48.4762	0.12877	47.7143	-0.560791	47.8413	-1.00598	47.7143	-0.971773	47.7143	-0.831892
48.4762	-0.17275	48.6032	0.457847	48.2222	0.922248	48.6032	0.757591	48.6032	0.427376	48.3492	0.123613	47.7143	-0.572853	47.7143	-1.01967	47.5873	-0.98407	47.5873	-0.842531
48.3492	-0.17577	48.6032	0.459209	48.0952	0.928534	48.6032	0.759938	48.6032	0.426581	48.3492	0.118324	47.5873	-0.585068	47.5873	-1.03354	47.4603	-0.99632	47.4603	-0.853438
48.2222	-0.17889	48.4762	0.460603	47.9683	0.935154	48.4762	0.762332	48.4762	0.425547	48.2222	0.112912	47.4603	-0.597422	47.5873	-1.04776	47.3333	-1.00888	47.3333	-0.864218
48.2222	-0.18211	48.4762	0.462029	47.8413	0.941929	48.4762	0.764772	48.4762	0.424653	48.0952	0.107384	47.3333	-0.609901	47.4603	-1.06194	47.2063	-1.02135	47.2063	-0.875234
48.0952	-0.18544	48.3492	0.46349	47.7143	0.948862	48.3492	0.767257	48.3492	0.423527	47.9683	0.10155	47.2063	-0.622688	47.3333	-1.07645	47.0794	-1.03409	47.2063	-0.886093
48.0952	-0.18886	48.3492	0.464985	47.7143	0.955952	48.3492	0.769786	48.3492	0.422549	47.8413	0.0957942	47.0794	-0.635592	47.2063	-1.09108	46.9524	-1.04671	47.0794	-0.897155
47.9682	-0.19237	48.2222	0.466714	47.5873	0.963399	48.2222	0.772357	48.2222	0.421345	47.7143	0.089748	46.9524	-0.648599	47.0794	-1.10581	46.8254	-1.05955	46.9524	-0.908028
47.9682	-0.19597	48.2222	0.4685	47.5873	0.971024	48.0952	0.774971	48.2222	0.420297	47.7143	0.0837967	46.8254	-0.661694	46.9524	-1.12064	46.6984	-1.07223	46.8254	-0.919074
47.8413	-0.19964	48.0952	0.470343	47.4603	0.978828	47.9683	0.777823	48.0952	0.419031	47.5873	0.0775721	46.6984	-0.675063	46.8254	-1.13574	46.6984	-1.08509	46.6984	-0.929899
47.8413	-0.20319	48.0952	0.472445	47.4603	0.98701	47.8413	0.780537	47.9683	0.417929	47.4603	0.0714601	46.5714	-0.688316	46.6984	-1.15071	46.5714	-1.09775	46.6984	-0.940865
47.7143	-0.20678	47.9683	0.474628	47.3333	0.995393	47.7143	0.783488	47.8413	0.416618	47.3333	0.065093	46.4444	-0.701816	46.6984	-1.16591	46.4444	-1.11055	46.5714	-0.951579
47.7143	-0.2104	47.9683	0.477095	47.3333	1.00398	47.5873	0.786298	47.7143	0.41548	47.2063	0.0586585	46.3175	-0.715372	46.5714	-1.18096	46.3175	-1.1231	46.4444	-0.962404
47.5873	-0.21406	47.8413	0.47967	47.2063	1.01276	47.5873	0.789343	47.5873	0.414141	47.0794	0.0521654	46.3175	-0.728971	46.4444	-1.19621	46.1905	-1.13576	46.3175	-0.972947
47.4603	-0.21753	47.8413	0.482555	47.2063	1.02194	47.4603	0.792246	47.5873	0.412984	47.0794	0.0456225	46.1905	-0.742602	46.3175	-1.21127	46.1905	-1.14812	46.1905	-0.983373
47.3333	-0.22099	47.7143	0.485577	47.0794	1.03135	47.4603	0.795381	47.4603	0.411635	46.9524	0.03884	46.0635	-0.756451	46.3175	-1.2265	46.0635	-1.16056	46.1905	-0.993668
47.2064	-0.22444	47.7143	0.48874	46.9524	1.04097	47.3333	0.798371	47.4603	0.410476	46.9524	0.032203	45.9365	-0.770329	46.1905	-1.2415	45.9365	-1.17266	46.0635	-1.00382
47.0794	-0.22765	47.5873	0.492248	46.8254	1.05081	47.3333	0.80159	47.3333	0.409134	46.8254	0.0253425	45.8095	-0.784224	46.0635	-1.25664	45.8095	-1.1846	45.9365	-1.0138
47.0794	-0.2308	47.5873	0.495927	46.6984	1.06106	47.2063	0.80466	47.3333	0.407989	46.8254	0.0184449	45.8095	-0.798127	45.9365	-1.27153	45.6825	-1.19636	45.8095	-1.02362
46.9524	-0.23387	47.4603	0.499783	46.5714	1.07154	47.2063	0.807955	47.2063	0.40667	46.6984	0.0115172	45.6825	-0.812226	45.9365	-1.28652	45.5556	-1.20791	45.6825	-1.03305
46.9524	-0.23665	47.4603	0.504021	46.4444	1.08226	47.0794	0.811097	47.2063	0.405556	46.5714	0.00456622	45.6825	-0.826135	45.8095	-1.30123	45.4286	-1.21925	45.5556	-1.04227
46.8254	-0.23932	47.3333	0.508467	46.4444	1.0932	47.0794	0.81446	47.0794	0.404274	46.4444	-0.00259976	45.5556	-0.840222	45.6825	-1.31602	45.3016	-1.23035	45.5556	-1.05125
46.8254	-0.24185	47.2063	0.513325	46.3175	1.10455	46.9524	0.817864	47.0794	0.403203	46.3175	-0.009598	45.4286	-0.8543	45.5556	-1.33049	45.1746	-1.2412	45.4286	-1.05999
46.6984	-0.24421	47.0794	0.518246	46.1905	1.11597	46.9524	0.821126	46.9524	0.401791	46.1905	-0.0169793	45.3016	-0.868361	45.4286	-1.34518	45.0476	-1.25177	45.4286	-1.06847
46.6984	-0.2462	46.9524	0.523611	46.0635	1.12763	46.8254	0.824621	46.9524	0.400794	46.1905	-0.023985	45.1746	-0.882397	45.4286	-1.35954	44.9206	-1.26204	45.3016	-1.0765
46.5714	-0.24797	46.8254	0.529247	45.9365	1.13954	46.8254	0.827969	46.8254	0.399459	46.0635	-0.0313646	45.1746	-0.896599	45.3016	-1.37393	44.7937	-1.27201	45.1746	-1.08404
46.4444	-0.24932	46.6984	0.535359	45.8095	1.15168	46.6984	0.831544	46.8254	0.398542	46.0635	-0.0385583	45.0476	-0.910403	45.1746	-1.38795	44.6667	-1.28166	45.0476	-1.0913
46.3175	-0.25041	46.6984	0.541576	45.8095	1.16404	46.6984	0.834966	46.6984	0.397289	45.9365	-0.0459397	44.9206	-0.924377	45.0476	-1.40199	44.5397	-1.29081	44.9206	-1.09826
46.1905	-0.25102	46.5714	0.548476	45.6825	1.17681	46.5714	0.838807	46.6984	0.396456	45.8095	-0.0531285	44.7937	-0.938334	44.9206	-1.41567	44.4127	-1.29982	44.9206	-1.10471
46.0635	-0.25133	46.5714	0.555512	45.5556	1.18961	46.5714	0.84231	46.5714	0.39529	45.6825	-0.0606972	44.6667	-0.952267	44.9206	-1.42917	44.2857	-1.3083	44.7937	-1.11064
46.0635	-0.25111	46.4444	0.563063	45.4286	1.20261	46.4444	0.846226	46.5714	0.394545	45.5556	-0.0678895	44.5397	-0.966187	44.7937	-1.4423	44.1587	-1.31646	44.6667	-1.11641
45.9365	-0.25054	46.4444	0.570955	45.4286	1.21581	46.3175	0.849798	46.4444	0.393467	45.4286	-0.0754572	44.4127	-0.980087	44.6667	-1.45543	44.0317	-1.32409	44.5397	-1.12165
45.9365	-0.24939	46.3175	0.579391	45.3016	1.2292	46.1905	0.853778	46.4444	0.39281	45.4286	-0.0826445	44.2857	-0.993961	44.5397	-1.468	44.0317	-1.33158	44.4127	-1.12652
45.8095	-0.24804	46.3175	0.587997	45.1746	1.24275	46.0635	0.857408	46.3175	0.39182	45.3016	-0.0900241	44.1587	-1.00782	44.5397	-1.48057	43.9048	-1.33854	44.4127	-1.13081
45.8095	-0.24589	46.1905	0.59735	45.0476	1.25645	45.9365	0.861439	46.3175	0.391251	45.3016	-0.0974147	44.1587	-1.02166	44.4127	-1.49275	43.9048	-1.34516	44.2857	-1.13472
45.6825	-0.24348	46.1905	0.606897	45.0476	1.27049	45.8095	0.865114	46.1905	0.390348	45.1746	-0.104815	44.0317	-1.03566	44.2857	-1.50473	43.7778	-1.35127	44.2857	-1.13823
45.6825	-0.24044	46.0635	0.617213	44.9206	1.28447	45.8095	0.869183	46.1905	0.389865	45.1746	-0.112043	43.9048	-1.04928	44.1587	-1.5165	43.7778	-1.35704	44.1587	-1.14134
45.5556	-0.23692	46.0635	0.627745	44.7937	1.29875	45.6825	0.872889	46.0635	0.389045	45.0476	-0.119671	43.7778	-1.06325	44.0317	-1.52805	43.6508	-1.36247	44.1587	-1.14367
45.5556	-0.23271	45.9365	0.638869	44.6667	1.31294	45.6825	0.876982	46.0635	0.388643	45.0476	-0.126945	43.6508	-1.07701	44.0317	-1.53919	43.6508	-1.36737	44.0317	-1.14559
45.4286	-0.2282	45.9365	0.650404	44.6667	1.3274	45.5556	0.880705	45.9365	0.387903	44.9206	-0.134617	43.5238	-1.09075	43.9048	-1.55031	43.5238	-1.37195	44.0317	-1.1471
45.3016	-0.22278	45.8095	0.662548	44.5397	1.34173	45.5556	0.884808	45.9365	0.387578	44.9206	-0.142128	43.5238	-1.10467	43.7778	-1.56082	43.5238	-1.37621	43.9048	-1.14818
45.1746	-0.21684	45.8095	0.674919	44.4127	1.35631	45.4286	0.888533	45.8095	0.386912	44.7937	-0.149854	43.3968	-1.1184	43.6508	-1.5713	43.3968	-1.38014	43.9048	-1.14846
45.0476	-0.21036	45.6825	0.687889	44.2857	1.37074	45.4286	0.89263	45.8095	0.386658	44.6667	-0.157616	43.2698	-1.13231	43.5238	-1.58137	43.3968	-1.38338	43.7778	-1.14832
44.9206	-0.20335	45.5556	0.701274	44.1587	1.38538	45.3016	0.896341	45.6825	0.38606	44.5397	-0.165412	43.1429	-1.14622	43.3968	-1.59121	43.2698	-1.3865	43.7778	-1.14774
44.7936	-0.19542	45.4286	0.715265	44.0317	1.39983	45.1746	0.900417	45.6825	0.385871	44.4127	-0.173243	43.0159	-1.15994	43.3968	-1.60102	43.2698	-1.38912	43.6508	-1.14674
44.6667	-0.18712	45.3016	0.729476	43.9048	1.41446	45.0476	0.9041	45.5556	0.385336	44.2857	-0.181124	42.8889	-1.17385	43.2698	-1.61041	43.1429	-1.39163	43.6508	-1.14492
44.5397	-0.17809	45.1746	0.744274	43.7778	1.42907	44.9206	0.908139	45.5556	0.385206	44.2857	-0.189056	42.7619	-1.18758	43.1429	-1.61958	43.1429	-1.39348	43.5238	-1.14286
44.4127	-0.1687	45.1746	0.759469	43.6508	1.44345	44.7937	0.911777	45.4286	0.384725	44.1587	-0.197235	42.6349	-1.20131	43.0159	-1.62873	43.0159	-1.39504	43.5238	-1.14016
44.2857	-0.15839	45.0476	0.775246	43.5238	1.45797	44.6667	0.915585	45.4286	0.384449	44.1587	-0.205302	42.5079	-1.21505	42.8889	-1.6373	43.0159	-1.39632	43.3968	-1.13704
44.1587	-0.1477	44.9206	0.791214	43.3968	1.47223	44.6667	0.91918	45.3016	0.383997	44.0317	-0.213632	42.381	-1.22899	42.7619	-1.64585	42.8889	-1.39715	43.3968	-1.13329
44.0318	-0.13628	44.7937	0.807736	43.2698	1.48659	44.5397	0.922936	45.3016	0.383745	44.0317	-0.222045	42.381	-1.24276	42.7619	-1.65402	42.8889	-1.39791	43.2698	-1.12892
43.9048	-0.12451	44.6667	0.824616	43.1429	1.50066	44.5397	0.926471	45.1746	0.383491	43.9048	-0.230362	42.254	-1.25655	42.6349	-1.66199	42.7619	-1.39822	43.2698	-1.12431
43.7778	-0.11183	44.5397	0.842034	43.0159	1.51498	44.4127	0.930157	45.1746	0.383236	43.7778	-0.238956	42.127	-1.27035	42.6349	-1.66976	42.7619	-1.3981	43.1429	-1.11889
43.6508	-0.09882	44.4127	0.859595	42.8889	1.52881	44.4127	0.933614	45.0476	0.382976	43.6508	-0.247647	42	-1.28419	42.5079	-1.67734	42.6349	-1.39773	43.1429	-1.11304
43.6508	-0.0851	44.2857	0.877656	42.7619	1.54286	44.2857	0.937034	45.0476	0.382692	43.5238	-0.256254	41.873	-1.29805	42.5079	-1.68455	42.6349	-1.39694	43.0159	-1.10677
43.5238	-0.07089	44.1587	0.896017	42.6349	1.55638	44.2857	0.940414	44.9206	0.382381	43.3968	-0.265349	41.746	-1.31192	42.381	-1.69157	42.5079	-1.3961	42.8889	-1.09971
43.3968	-0.05602	44.0317	0.914856	42.5079	1.56993	44.1587	0.943551	44.9206	0.382043	43.3968	-0.274374	41.619	-1.32582	42.381	-1.69842	42.5079	-1.39485	42.7619	-1.09242
43.3968	-0.04068	44.0317	0.933772	42.381	1.58311	44.1587	0.946815	44.7937	0.381675	43.2698	-0.283703	41.4921	-1.33974	42.254	-1.7051	42.381	-1.39339	42.6349	-1.08453
43.2698	-0.02472	43.9048	0.953121	42.254	1.59628	44.0317	0.949826	44.7937	0.381277	43.1429	-0.293157	41.3651	-1.35369	42.254	-1.71141	42.254	-1.39172	42.5079	-1.07605
43.1429	-0.00834	43.7778	0.972699	42.127	1.60907	44.0317	0.952758	44.6667	0.380648	43.0159	-0.302732	41.2381	-1.36766	42.127	-1.71758	42.127	-1.38966	42.381	-1.06717
43.1429	0.008638	43.6508	0.99268	42	1.62183	43.9048	0.955604	44.6667	0.380162	42.8889	-0.312426	41.2381	-1.38165	42.127	-1.72358	42	-1.38721	42.254	-1.0579
43.0159	0.025811	43.5238	1.01266	41.873	1.63418	43.9048	0.958361	44.5397	0.379441	42.7619	-0.322256	41.1111	-1.39585	42	-1.72944	41.873	-1.38458	42.127	-1.04786
42.8889	0.043729	43.3968	1.03282	41.746	1.64631	43.7778	0.961022	44.5397	0.378662	42.7619	-0.332219	40.9841	-1.40988	42	-1.73496	41.746	-1.38176	42	-1.03763
42.7619	0.061809	43.2698	1.05313	41.619	1.65823	43.6508	0.963585	44.4127	0.37782	42.6349	-0.342509	40.8571	-1.42412	41.873	-1.74052	41.746	-1.37856	41.873	-1.02684
42.6349	0.080402	43.1429	1.07376	41.4921	1.66992	43.5238	0.966044	44.4127	0.376914	42.6349	-0.352766	40.7302	-1.43819	41.746	-1.74578	41.619	-1.37499	41.873	-1.01568
42.5079	0.0993	43.1429	1.09451	41.3651	1.68138	43.3968	0.968395	44.2857	0.37594	42.5079	-0.363362	40.6032	-1.45228	41.619	-1.75111	41.619	-1.37125	41.746	-1.00396
42.3809	0.118675	43.0159	1.11535	41.2381	1.6926	43.2698	0.970635	44.2857	0.374897	42.381	-0.374114	40.6032	-1.46658	41.4921	-1.75612	41.4921	-1.36734	41.619	-0.9917
42.254	0.1385	42.8889	1.13626	41.1111	1.70359	43.1429	0.97276	44.1587	0.373781	42.254	-0.385021	40.4762	-1.48071	41.3651	-1.76104	41.4921	-1.36327	41.4921	-0.979082
42.127	0.158569	42.7619	1.15723	41.1111	1.71415	43.1429	0.974768	44.1587	0.372591	42.127	-0.396076	40.3492	-1.49485	41.3651	-1.76584	41.3651	-1.35865	41.4921	-0.965941
42	0.178856	42.6349	1.17843	40.9841	1.72467	43.0159	0.976654	44.0317	0.371126	42	-0.407294	40.2222	-1.50921	41.2381	-1.77037	41.3651	-1.35387	41.3651	-0.952667
41.873	0.199711	42.5079	1.19947	40.9841	1.73478	43.0159	0.978418	44.0317	0.36976	42	-0.41867	40.0952	-1.5232	41.2381	-1.77519	41.2381	-1.34892	41.2381	-0.938697
41.746	0.220554	42.5079	1.22069	40.8571	1.74485	42.8889	0.979877	43.9048	0.368115	41.873	-0.430398	40.0952	-1.53741	41.1111	-1.77955	41.2381	-1.34382	41.1111	-0.924421
41.6191	0.241737	42.381	1.2419	40.8571	1.75433	42.8889	0.981407	43.9048	0.366366	41.873	-0.442113	39.9683	-1.55163	41.1111	-1.78403	41.1111	-1.33817	40.9841	-0.909651
41.4921	0.263057	42.254	1.26327	40.7302	1.76378	42.7619	0.982628	43.7778	0.364512	41.746	-0.454186	39.8413	-1.56587	40.9841	-1.78808	41.1111	-1.33255	40.8571	-0.8944
41.4921	0.284688	42.127	1.2844	40.7302	1.77282	42.7619	0.983916	43.7778	0.362549	41.619	-0.466235	39.7143	-1.57994	40.9841	-1.79225	40.9841	-1.32656	40.7302	-0.879056
41.3651	0.306231	42	1.30565	40.6032	1.78184	42.6349	0.984893	43.6508	0.360278	41.4921	-0.478826	39.5873	-1.59439	40.8571	-1.79616	40.9841	-1.3206	40.6032	-0.863057
41.2381	0.328239	41.873	1.32683	40.4762	1.79027	42.6349	0.985936	43.6508	0.358074	41.3651	-0.491399	39.5873	-1.60847	40.8571	-1.80002	40.8571	-1.31408	40.4762	-0.84697
41.2381	0.350135	41.746	1.34811	40.3492	1.79869	42.5079	0.986487	43.5238	0.355557	41.2381	-0.504323	39.4603	-1.62274	40.7302	-1.80382	40.7302	-1.30756	40.4762	-0.830429
41.1111	0.372277	41.619	1.36909	40.2222	1.80672	42.5079	0.987302	43.5238	0.352906	41.2381	-0.517413	39.3333	-1.63681	40.7302	-1.80738	40.6032	-1.30066	40.3492	-0.813628
40.9841	0.394266	41.619	1.39015	40.0952	1.81475	42.381	0.987625	43.3968	0.350117	41.1111	-0.530661	39.2063	-1.65106	40.6032	-1.81108	40.4762	-1.29376	40.2222	-0.79638
40.9841	0.416661	41.4921	1.41109	39.9683	1.82221	42.381	0.988212	43.3968	0.347191	40.9841	-0.544061	39.0794	-1.66491	40.6032	-1.81455	40.3492	-1.2865	40.0952	-0.778877
40.8571	0.439066	41.3651	1.43208	39.9683	1.82967	42.254	0.98831	43.2698	0.344125	40.8571	-0.557801	38.9524	-1.67911	40.4762	-1.81797	40.2222	-1.27903	40.0952	-0.760933
40.7302	0.461467	41.2381	1.45275	39.8413	1.83677	42.254	0.988674	43.2698	0.34092	40.7302	-0.571497	38.8254	-1.69289	40.4762	-1.82134	40.2222	-1.27118	39.9683	-0.742738
40.6032	0.483847	41.2381	1.47327	39.8413	1.84388	42.127	0.988553	43.1429	0.337378	40.7302	-0.585536	38.6984	-1.70682	40.3492	-1.82467	40.0952	-1.26332	39.8413	-0.724108
40.6032	0.506391	41.1111	1.49364	39.7143	1.85044	42.127	0.988525	43.1429	0.333875	40.6032	-0.599731	38.6984	-1.7207	40.2222	-1.82777	40.0952	-1.25507	39.7143	-0.705232
40.4762	0.528905	40.9841	1.51385	39.7143	1.85703	42	0.988213	43.0159	0.330035	40.4762	-0.614072	38.5714	-1.73453	40.0952	-1.83102	39.9683	-1.24662	39.7143	-0.685924
40.3492	0.551378	40.8571	1.53408	39.5873	1.86328	42	0.987999	43.0159	0.326038	40.3492	-0.628569	38.4444	-1.74811	39.9683	-1.83384	39.9683	-1.23776	39.5873	-0.666574
40.2222	0.573797	40.8571	1.55414	39.4603	1.86955	41.873	0.987508	42.8889	0.321885	40.2222	-0.64341	38.3175	-1.76184	39.8413	-1.8368	39.8413	-1.22889	39.4603	-0.646617
40.2222	0.596348	40.7302	1.57385	39.3333	1.8753	41.873	0.987122	42.7619	0.317577	40.0952	-0.658207	38.1905	-1.77531	39.8413	-1.83952	39.7143	-1.21963	39.3333	-0.626623
40.0952	0.618843	40.6032	1.5934	39.2063	1.8811	41.746	0.986467	42.6349	0.313117	39.9683	-0.673527	38.0635	-1.78889	39.7143	-1.84237	39.5873	-1.21016	39.3333	-0.606225
39.9682	0.641271	40.4762	1.61278	39.0794	1.88657	41.746	0.985745	42.5079	0.308506	39.8413	-0.688803	37.9365	-1.80222	39.7143	-1.84479	39.4603	-1.20028	39.2063	-0.585815
39.8413	0.663443	40.3492	1.6318	38.9524	1.8919	41.619	0.98496	42.381	0.30355	39.8413	-0.704402	37.8095	-1.81567	39.5873	-1.84753	39.3333	-1.19039	39.0794	-0.564828
39.8413	0.685745	40.2222	1.65085	38.9524	1.89693	41.619	0.984116	42.254	0.29863	39.7143	-0.720135	37.6825	-1.82884	39.5873	-1.84984	39.2063	-1.1801	39.0794	-0.543836
39.7143	0.707987	40.0952	1.66957	38.8254	1.90202	41.4921	0.983218	42.127	0.293371	39.5873	-0.735814	37.5556	-1.84212	39.4603	-1.85247	39.0794	-1.1696	38.9524	-0.522473
39.5873	0.73016	39.9683	1.68814	38.8254	1.9068	41.4921	0.982073	42	0.287956	39.4603	-0.751803	37.5556	-1.85512	39.4603	-1.85465	38.9524	-1.1587	38.8254	-0.500932
39.4603	0.752076	39.9683	1.70637	38.6984	1.91147	41.3651	0.981061	42	0.282391	39.3333	-0.767914	37.4286	-1.86821	39.3333	-1.85713	38.8254	-1.14778	38.8254	-0.479207
39.4603	0.774119	39.8413	1.72447	38.6984	1.91583	41.2381	0.97981	41.873	0.276678	39.2063	-0.783955	37.3016	-1.88083	39.3333	-1.85917	38.6984	-1.13648	38.6984	-0.457314
39.3333	0.796101	39.7143	1.74261	38.5714	1.92028	41.1111	0.978502	41.873	0.270625	39.0794	-0.800489	37.1746	-1.89353	39.2063	-1.8615	38.5714	-1.12497	38.5714	-0.435068
39.2064	0.817833	39.5873	1.76043	38.5714	1.92442	40.9841	0.977141	41.746	0.264615	38.9524	-0.81695	37.0476	-1.90594	39.2063	-1.86337	38.4444	-1.11325	38.4444	-0.412663
39.0794	0.839502	39.4603	1.77813	38.4444	1.92846	40.8571	0.975731	41.619	0.258274	38.9524	-0.833524	37.0476	-1.91842	39.0794	-1.86534	38.3175	-1.10133	38.3175	-0.390113
38.9524	0.861294	39.3333	1.79569	38.4444	1.93222	40.8571	0.974276	41.4921	0.251789	38.8254	-0.850397	36.9206	-1.93041	39.0794	-1.86703	38.1905	-1.08921	38.1905	-0.367415
38.8254	0.882841	39.2063	1.81293	38.3175	1.93607	40.7302	0.972778	41.3651	0.244965	38.6984	-0.867377	36.7937	-1.94264	38.9524	-1.8688	38.0635	-1.07671	38.1905	-0.344566
38.6984	0.90433	39.0794	1.83024	38.3175	1.93962	40.7302	0.971242	41.2381	0.238185	38.5714	-0.884276	36.6667	-1.95436	38.9524	-1.87028	37.9365	-1.06401	38.0635	-0.321582
38.5714	0.925749	38.9524	1.84725	38.1905	1.94309	40.6032	0.969491	41.2381	0.23088	38.4444	-0.901656	36.5397	-1.96613	38.8254	-1.87185	37.8095	-1.05112	37.9365	-0.298282
38.4444	0.947105	38.9524	1.86416	38.0635	1.94627	40.6032	0.967904	41.1111	0.223808	38.3175	-0.91895	36.5397	-1.97756	38.6984	-1.87311	37.6825	-1.03824	37.8095	-0.274861
38.3175	0.968406	38.8254	1.88094	37.9365	1.94956	40.4762	0.966107	41.1111	0.216222	38.1905	-0.936524	36.4127	-1.98903	38.5714	-1.87408	37.5556	-1.0248	37.6825	-0.251515
38.1905	0.989459	38.6984	1.89743	37.8095	1.95257	40.4762	0.964479	40.9841	0.208683	38.0635	-0.953989	36.2857	-2.00018	38.4444	-1.87513	37.4286	-1.01136	37.5556	-0.228064
38.0635	1.01045	38.5714	1.9138	37.6825	1.95567	40.3492	0.962646	40.9841	0.200819	38.0635	-0.971731	36.1587	-2.01136	38.3175	-1.87587	37.3016	-0.997565	37.4286	-0.204329
37.9365	1.03138	38.5714	1.93025	37.5556	1.95848	40.3492	0.960786	40.8571	0.192814	37.9365	-0.989559	36.0317	-2.02219	38.1905	-1.8765	37.3016	-0.983796	37.3016	-0.180506
37.8095	1.05227	38.4444	1.94622	37.5556	1.96121	40.2222	0.958723	40.7302	0.184675	37.8095	-1.00746	35.9048	-2.03307	38.0635	-1.87702	37.1746	-0.969492	37.1746	-0.156794
37.6825	1.07291	38.3175	1.96227	37.4286	1.96385	40.2222	0.956833	40.6032	0.176407	37.6825	-1.02525	35.9048	-2.04362	37.9365	-1.87742	37.0476	-0.955221	37.1746	-0.132815
37.5556	1.09349	38.1905	1.97801	37.4286	1.9664	40.0952	0.954541	40.4762	0.167817	37.5556	-1.04349	35.7778	-2.05382	37.9365	-1.87771	36.9206	-0.940616	37.0476	-0.108767
37.4286	1.11402	38.0635	1.99364	37.3016	1.96885	40.0952	0.952599	40.3492	0.159288	37.4286	-1.06161	35.6508	-2.06405	37.8095	-1.87769	36.7937	-0.925868	36.9206	-0.0844711
37.3016	1.13449	37.9365	2.00896	37.3016	1.97121	39.9683	0.950254	40.3492	0.150449	37.3016	-1.07997	35.5238	-2.07392	37.8095	-1.87772	36.6667	-0.910791	36.7937	-0.0603035
37.1746	1.1549	37.8095	2.02435	37.1746	1.97348	39.9683	0.948257	40.2222	0.141483	37.1746	-1.0984	35.3968	-2.08363	37.6825	-1.87744	36.5397	-0.895572	36.6667	-0.0358865
37.0476	1.17506	37.6825	2.03924	37.1746	1.97565	39.8413	0.945854	40.0952	0.1322	37.0476	-1.11689	35.2698	-2.09318	37.5556	-1.87721	36.4127	-0.880026	36.5397	-0.0114172
37.0476	1.19534	37.6825	2.05419	37.0476	1.97755	39.8413	0.943798	39.9683	0.122979	36.9206	-1.13543	35.2698	-2.10237	37.4286	-1.87667	36.2857	-0.864537	36.4127	0.0130865
36.9206	1.21555	37.5556	2.06864	37.0476	1.97956	39.7143	0.941333	39.8413	0.11345	36.7937	-1.15422	35.1429	-2.11158	37.3016	-1.87619	36.1587	-0.84892	36.2857	0.0376069
36.7936	1.2355	37.4286	2.08316	36.9206	1.98129	39.7143	0.939212	39.7143	0.103797	36.6667	-1.17289	35.1429	-2.12063	37.1746	-1.87539	36.0317	-0.832988	36.1587	0.061947
36.6667	1.25538	37.3016	2.09735	36.9206	1.98312	39.5873	0.936681	39.7143	0.0938263	36.6667	-1.1918	35.0159	-2.12934	37.0476	-1.87465	35.9048	-0.816928	36.0317	0.0862857
36.6667	1.27517	37.1746	2.1114	36.7937	1.98469	39.5873	0.934492	39.5873	0.0839196	36.5397	-1.21076	35.0159	-2.13807	36.9206	-1.8734	35.7778	-0.800753	35.9048	0.110803
36.5397	1.29489	37.0476	2.12511	36.7937	1.98636	39.4603	0.931891	39.5873	0.0737048	36.4127	-1.22959	34.8889	-2.14626	36.7937	-1.87219	35.7778	-0.784472	35.7778	0.135301
36.4127	1.31432	36.9206	2.13887	36.6667	1.98757	39.4603	0.929433	39.4603	0.0633657	36.2857	-1.24865	34.8889	-2.1545	36.6667	-1.87065	35.6508	-0.768095	35.6508	0.159583
36.2857	1.33385	36.7937	2.15227	36.6667	1.9891	39.3333	0.926739	39.3333	0.0527087	36.1587	-1.26756	34.7619	-2.16239	36.5397	-1.86916	35.5238	-0.751815	35.5238	0.18383
36.2857	1.35328	36.6667	2.16551	36.5397	1.99018	39.3333	0.924185	39.2063	0.042115	36.0317	-1.28671	34.6349	-2.17014	36.4127	-1.86734	35.3968	-0.735066	35.3968	0.20822
36.1587	1.37242	36.5397	2.17859	36.5397	1.99156	39.2063	0.921196	39.0794	0.0312123	35.9048	-1.30589	34.5079	-2.17773	36.2857	-1.86539	35.2698	-0.718416	35.2698	0.232559
36.0318	1.39146	36.5397	2.19151	36.4127	1.9925	39.2063	0.918523	38.9524	0.0201844	35.7778	-1.32492	34.381	-2.18517	36.2857	-1.86312	35.1429	-0.701498	35.1429	0.256649
35.9048	1.41038	36.4127	2.20424	36.4127	1.99357	39.0794	0.915413	38.9524	0.00883736	35.6508	-1.34416	34.254	-2.19227	36.1587	-1.8607	35.0159	-0.684702	35.1429	0.280672
35.7778	1.42917	36.2857	2.21661	36.2857	1.99439	39.0794	0.912618	38.8254	-0.00244743	35.5238	-1.36304	34.254	-2.1994	36.1587	-1.85796	34.8889	-0.667642	35.0159	0.304809
35.6508	1.44785	36.1587	2.22879	36.2857	1.99535	38.9524	0.909384	38.8254	-0.0140613	35.3968	-1.38213	34.127	-2.20619	36.0317	-1.85528	34.8889	-0.650509	34.8889	0.328863
35.5238	1.46641	36.0317	2.24079	36.1587	1.99607	38.9524	0.906466	38.6984	-0.0256222	35.2698	-1.40123	34	-2.21284	36.0317	-1.85228	34.7619	-0.633313	34.7619	0.352642
35.3968	1.48486	35.9048	2.25279	36.1587	1.99672	38.8254	0.903108	38.5714	-0.0375017	35.1429	-1.42016	33.873	-2.21915	35.9048	-1.84913	34.6349	-0.616065	34.7619	0.376325
35.2698	1.50317	35.7778	2.26422	36.0317	1.99732	38.8254	0.899869	38.4444	-0.049515	35.0159	-1.43946	33.746	-2.22551	35.9048	-1.84565	34.5079	-0.59858	34.6349	0.400096
35.1429	1.52116	35.6508	2.27565	36.0317	1.99767	38.6984	0.89637	38.3175	-0.0616566	35.0159	-1.45838	33.619	-2.23154	35.7778	-1.8422	34.5079	-0.581225	34.5079	0.423581
35.0159	1.53923	35.5238	2.28669	35.9048	1.99797	38.5714	0.89299	38.1905	-0.0741188	34.8889	-1.47747	33.619	-2.23742	35.7778	-1.83842	34.381	-0.563815	34.381	0.446963
34.8889	1.55716	35.3968	2.29772	35.9048	1.9982	38.4444	0.889155	38.1905	-0.0863393	34.7619	-1.49654	33.4921	-2.24316	35.6508	-1.83468	34.254	-0.546361	34.254	0.470228
34.8889	1.57497	35.2698	2.30817	35.7778	1.99837	38.3175	0.885618	38.0635	-0.0990651	34.6349	-1.51541	33.4921	-2.24876	35.6508	-1.83061	34.127	-0.528677	34.127	0.493378
34.7619	1.59246	35.1429	2.31861	35.7778	1.99849	38.1905	0.881807	37.9365	-0.111733	34.5079	-1.53444	33.3651	-2.25403	35.5238	-1.82639	34	-0.510953	34	0.516419
34.6349	1.61002	35.0159	2.32865	35.6508	1.99854	38.1905	0.877901	37.8095	-0.124911	34.381	-1.55325	33.3651	-2.25935	35.5238	-1.82202	33.873	-0.493201	33.873	0.539337
34.5079	1.62746	34.8889	2.33867	35.6508	1.99853	38.0635	0.873904	37.6825	-0.137838	34.254	-1.57202	33.2381	-2.26416	35.3968	-1.81749	33.746	-0.475432	33.746	0.561939
34.3809	1.6446	34.7619	2.3481	35.5238	1.99846	38.0635	0.869796	37.5556	-0.151082	34.127	-1.59074	33.2381	-2.26921	35.2698	-1.81263	33.619	-0.457638	33.619	0.584607
34.254	1.66162	34.6349	2.35751	35.5238	1.99832	37.9365	0.865582	37.4286	-0.164652	34	-1.60938	33.1111	-2.27375	35.1429	-1.80779	33.619	-0.439811	33.4921	0.607148
34.127	1.67851	34.5079	2.36652	35.3968	1.99813	37.9365	0.861262	37.3016	-0.178166	33.873	-1.62797	33.1111	-2.27835	35.0159	-1.80262	33.4921	-0.421964	33.3651	0.629372
34	1.6951	34.381	2.3755	35.3968	1.99768	37.8095	0.856642	37.1746	-0.191811	33.746	-1.64647	32.9841	-2.28264	34.8889	-1.79749	33.3651	-0.404109	33.3651	0.651463
34	1.71176	34.254	2.38407	35.2698	1.99716	37.8095	0.852101	37.1746	-0.205778	33.619	-1.6647	32.9841	-2.2868	34.7619	-1.79202	33.2381	-0.386435	33.2381	0.673408
33.873	1.72811	34.127	2.39242	35.2698	1.99659	37.6825	0.847263	37.0476	-0.219878	33.4921	-1.68303	32.8571	-2.29084	34.7619	-1.78622	33.1111	-0.368561	33.1111	0.695213
33.746	1.74434	34	2.40038	35.1429	1.99574	37.6825	0.842509	36.9206	-0.234103	33.3651	-1.70108	32.7302	-2.29476	34.6349	-1.78027	32.9841	-0.350677	32.9841	0.716886
33.6191	1.76026	33.873	2.40831	35.1429	1.99501	37.5556	0.837464	36.7937	-0.248443	33.2381	-1.71903	32.6032	-2.29837	34.6349	-1.77417	32.8571	-0.332796	32.9841	0.738235
33.4921	1.77607	33.873	2.41584	35.0159	1.99402	37.4286	0.832508	36.6667	-0.263088	33.1111	-1.73685	32.4762	-2.30206	34.5079	-1.76793	32.7302	-0.314929	32.8571	0.759446
33.3651	1.79176	33.746	2.42315	35.0159	1.99313	37.3016	0.827069	36.6667	-0.27785	32.9841	-1.75455	32.3492	-2.30544	34.5079	-1.76134	32.6032	-0.29707	32.7302	0.780507
33.2381	1.80734	33.746	2.43008	34.8889	1.99179	37.1746	0.821706	36.5397	-0.29254	32.8571	-1.77212	32.3492	-2.30871	34.381	-1.7546	32.4762	-0.27921	32.6032	0.801406
33.1111	1.82261	33.619	2.43699	34.8889	1.99076	37.0476	0.816044	36.4127	-0.307526	32.7302	-1.78954	32.2222	-2.31187	34.381	-1.74752	32.3492	-0.261364	32.4762	0.821951
33.1111	1.83777	33.619	2.44351	34.7619	1.98927	37.0476	0.810263	36.2857	-0.322618	32.6032	-1.80663	32.0952	-2.31492	34.254	-1.74049	32.2222	-0.243541	32.3492	0.842528
32.9841	1.85279	33.4921	2.44984	34.7619	1.98809	36.9206	0.804168	36.1587	-0.337628	32.4762	-1.82377	31.9683	-2.31768	34.127	-1.73292	32.0952	-0.225933	32.2222	0.862766
32.8571	1.8675	33.4921	2.45579	34.6349	1.98644	36.9206	0.798137	36.0317	-0.35312	32.3492	-1.84056	31.8413	-2.32052	34	-1.72539	31.9683	-0.208157	32.0952	0.882852
32.7302	1.88228	33.3651	2.46173	34.6349	1.98509	36.7937	0.791794	35.9048	-0.368528	32.2222	-1.85738	31.7143	-2.32308	33.873	-1.71769	31.8413	-0.190404	31.9683	0.902776
32.6032	1.89675	33.3651	2.4673	34.5079	1.98329	36.7937	0.78532	35.7778	-0.384039	32.0952	-1.87364	31.5873	-2.32535	33.746	-1.70983	31.7143	-0.172684	31.8413	0.922346
32.4762	1.91109	33.2381	2.4727	34.5079	1.98158	36.6667	0.778518	35.6508	-0.399841	31.9683	-1.88993	31.4603	-2.32769	33.619	-1.70181	31.5873	-0.155188	31.7143	0.941749
32.3492	1.92511	33.2381	2.47773	34.381	1.9796	36.6667	0.771766	35.5238	-0.415745	31.8413	-1.90584	31.3333	-2.32975	33.4921	-1.69344	31.5873	-0.137731	31.5873	0.961172
32.2222	1.93919	33.1111	2.48278	34.381	1.97771	36.5397	0.764489	35.3968	-0.431561	31.7143	-1.92156	31.3333	-2.33189	33.3651	-1.68491	31.4603	-0.120126	31.4603	0.980247
32.0952	1.95294	33.1111	2.48747	34.254	1.97534	36.5397	0.757444	35.2698	-0.447854	31.5873	-1.93728	31.2063	-2.33374	33.3651	-1.67621	31.3333	-0.102563	31.4603	0.999162
32.0952	1.96654	32.9841	2.49201	34.254	1.97305	36.4127	0.749875	35.1429	-0.464057	31.5873	-1.95261	31.2063	-2.33566	33.2381	-1.66735	31.2063	-0.0850532	31.3333	1.01773
31.9683	1.97981	32.9841	2.4962	34.127	1.97045	36.2857	0.742342	35.0159	-0.480538	31.4603	-1.96774	31.0794	-2.3371	33.1111	-1.65834	31.0794	-0.0677853	31.2063	1.03613
31.9683	1.99311	32.8571	2.50044	34.127	1.96793	36.1587	0.734468	34.8889	-0.496911	31.3333	-1.98286	31.0794	-2.3388	32.9841	-1.64898	30.9524	-0.0505726	31.0794	1.05437
31.8413	2.00606	32.8571	2.50433	34	1.96491	36.0317	0.726433	34.7619	-0.51356	31.2063	-1.9974	30.9524	-2.34	32.8571	-1.63947	30.9524	-0.0334264	31.0794	1.07248
31.7143	2.01885	32.7302	2.50827	34	1.96215	35.9048	0.718239	34.6349	-0.530297	31.0794	-2.01194	30.9524	-2.34129	32.7302	-1.62979	30.8254	-0.0161594	30.9524	1.09024
31.5873	2.03129	32.6032	2.51187	33.873	1.95888	35.9048	0.709887	34.5079	-0.547112	31.0794	-2.02608	30.8254	-2.34228	32.6032	-1.61997	30.6984	0.00086039	30.8254	1.10786
31.4603	2.04375	32.4762	2.51533	33.873	1.95587	35.7778	0.701181	34.381	-0.564014	30.9524	-2.04001	30.8254	-2.34315	32.4762	-1.60999	30.5714	0.0178208	30.6984	1.12532
31.3333	2.05584	32.3492	2.51849	33.746	1.95236	35.7778	0.692303	34.254	-0.580994	30.9524	-2.05355	30.6984	-2.34373	32.3492	-1.59965	30.4444	0.0347115	30.5714	1.14244
31.2064	2.06775	32.2222	2.5217	33.746	1.9489	35.6508	0.683253	34.127	-0.59804	30.8254	-2.06707	30.6984	-2.34438	32.2222	-1.58934	30.3175	0.0515222	30.4444	1.15959
31.0794	2.07949	32.0952	2.5246	33.619	1.94513	35.6508	0.674036	34.127	-0.615342	30.6984	-2.08001	30.5714	-2.34474	32.0952	-1.57869	30.1905	0.0682622	30.3175	1.1764
30.9524	2.09105	32.0952	2.52737	33.4921	1.94122	35.5238	0.664256	34	-0.63271	30.5714	-2.09293	30.5714	-2.34499	31.9683	-1.56809	30.0635	0.0849408	30.1905	1.19323
30.8254	2.10243	31.9683	2.53001	33.3651	1.93717	35.3968	0.654671	33.873	-0.649956	30.4444	-2.10545	30.4444	-2.34514	31.8413	-1.55696	29.9365	0.101549	30.1905	1.20952
30.6984	2.11344	31.9683	2.53234	33.2381	1.93299	35.2698	0.644529	33.746	-0.667446	30.4444	-2.11776	30.4444	-2.34499	31.7143	-1.54588	29.8095	0.118076	30.0635	1.22583
30.5714	2.12427	31.8413	2.53436	33.1111	1.92847	35.1429	0.634389	33.619	-0.684992	30.3175	-2.12986	30.3175	-2.34473	31.5873	-1.53446	29.6825	0.134335	29.9365	1.24197
30.4444	2.1349	31.8413	2.53644	33.1111	1.924	35.0159	0.624058	33.619	-0.702404	30.1905	-2.14173	30.3175	-2.34435	31.4603	-1.5231	29.5556	0.150713	29.8095	1.25777
30.3175	2.14554	31.7143	2.53821	32.9841	1.919	35.0159	0.613342	33.4921	-0.720247	30.0635	-2.1532	30.1905	-2.34387	31.3333	-1.51123	29.5556	0.16702	29.6825	1.2734
30.1905	2.15563	31.7143	2.54005	32.9841	1.91403	34.8889	0.602622	33.3651	-0.737955	29.9365	-2.16463	30.1905	-2.34328	31.3333	-1.49941	29.4286	0.183249	29.5556	1.28886
30.0635	2.16571	31.5873	2.5414	32.8571	1.90872	34.7619	0.591708	33.2381	-0.755716	29.9365	-2.17548	30.0635	-2.34237	31.2063	-1.48727	29.3016	0.199213	29.4286	1.30397
29.9365	2.17543	31.5873	2.54283	32.8571	1.90343	34.6349	0.580407	33.2381	-0.773717	29.8095	-2.18629	30.0635	-2.34153	31.2063	-1.4752	29.1746	0.215101	29.3016	1.31891
29.8095	2.18514	31.4603	2.54396	32.7302	1.89761	34.5079	0.569104	33.1111	-0.79177	29.8095	-2.1969	29.9365	-2.34038	31.0794	-1.46301	29.0476	0.231101	29.1746	1.33387
29.6825	2.19428	31.4603	2.54517	32.7302	1.89181	34.5079	0.557428	32.9841	-0.809686	29.6825	-2.20712	29.9365	-2.33928	30.9524	-1.4505	28.9206	0.247027	29.0476	1.34829
29.5556	2.20344	31.3333	2.54608	32.6032	1.88564	34.381	0.545568	32.9841	-0.82785	29.5556	-2.21714	29.8095	-2.33787	30.8254	-1.43787	28.7937	0.262693	28.9206	1.36273
29.4286	2.21221	31.3333	2.5469	32.4762	1.8795	34.254	0.533333	32.8571	-0.845875	29.4286	-2.22696	29.8095	-2.33633	30.6984	-1.42513	28.6667	0.278289	28.7937	1.37682
29.4286	2.22098	31.2063	2.54743	32.3492	1.8728	34.127	0.521108	32.7302	-0.863947	29.3016	-2.2362	29.6825	-2.33445	30.5714	-1.41227	28.5397	0.293805	28.6667	1.39074
29.3016	2.22919	31.2063	2.54806	32.2222	1.8661	34	0.508327	32.6032	-0.882253	29.1746	-2.24523	29.6825	-2.33261	30.4444	-1.39912	28.5397	0.309235	28.6667	1.40451
29.3016	2.23741	31.0794	2.5484	32.0952	1.85903	33.873	0.495752	32.6032	-0.900405	29.1746	-2.25405	29.5556	-2.33044	30.3175	-1.38604	28.4127	0.32459	28.5397	1.41811
29.1746	2.24525	31.0794	2.54884	32.0952	1.85197	33.746	0.482639	32.4762	-0.918788	29.0476	-2.26264	29.5556	-2.32813	30.1905	-1.37267	28.2857	0.33988	28.4127	1.43154
29.1746	2.25308	30.9524	2.54899	31.9683	1.84435	33.619	0.469555	32.3492	-0.937012	29.0476	-2.27063	29.4286	-2.32548	30.0635	-1.35938	28.1587	0.355099	28.2857	1.44461
29.0476	2.26056	30.9524	2.54906	31.9683	1.83671	33.4921	0.456112	32.2222	-0.955264	28.9206	-2.27839	29.4286	-2.32268	29.9365	-1.34561	28.0317	0.37024	28.1587	1.45752
28.9206	2.26788	30.8254	2.54904	31.8413	1.82869	33.3651	0.442499	32.2222	-0.97373	28.7937	-2.28591	29.3016	-2.31953	29.8095	-1.33194	27.9048	0.385115	28.0317	1.47026
28.7936	2.27502	30.8254	2.54893	31.8413	1.82047	33.2381	0.428727	32.0952	-0.992021	28.6667	-2.29318	29.3016	-2.31643	29.6825	-1.31798	27.7778	0.400114	27.9048	1.48264
28.6667	2.282	30.6984	2.54874	31.7143	1.81205	33.1111	0.414789	31.9683	-1.01052	28.5397	-2.30003	29.1746	-2.31316	29.5556	-1.30393	27.6508	0.415051	27.9048	1.49486
28.5397	2.28862	30.6984	2.54846	31.7143	1.80344	32.9841	0.400694	31.8413	-1.02904	28.4127	-2.30664	29.1746	-2.30953	29.4286	-1.28977	27.5238	0.42974	27.7778	1.50692
28.4127	2.2951	30.5714	2.5481	31.5873	1.79443	32.8571	0.386454	31.7143	-1.04756	28.4127	-2.31301	29.0476	-2.30573	29.3016	-1.27553	27.3968	0.444372	27.6508	1.51864
28.4127	2.30162	30.5714	2.54745	31.5873	1.78521	32.7302	0.371884	31.5873	-1.0659	28.2857	-2.31875	29.0476	-2.30175	29.1746	-1.26099	27.2698	0.458759	27.5238	1.53021
28.2857	2.30781	30.4444	2.5469	31.4603	1.77578	32.6032	0.357173	31.4603	-1.08444	28.2857	-2.32423	28.9206	-2.29759	29.0476	-1.24636	27.1429	0.473291	27.3968	1.54145
28.2857	2.31387	30.4444	2.54608	31.3333	1.76614	32.4762	0.342135	31.3333	-1.10279	28.1587	-2.32944	28.7937	-2.29306	28.9206	-1.23164	27.0159	0.48778	27.2698	1.55272
28.1587	2.31961	30.3175	2.54515	31.2063	1.75611	32.3492	0.327156	31.2063	-1.12131	28.1587	-2.33421	28.6667	-2.28833	28.7937	-1.21684	26.8889	0.502221	27.1429	1.56364
28.1587	2.32542	30.3175	2.54413	31.0794	1.74607	32.2222	0.311674	31.0794	-1.13943	28.0317	-2.33872	28.5397	-2.28322	28.6667	-1.20177	26.8889	0.516427	27.0159	1.57458
28.0317	2.33092	30.1905	2.54302	30.9524	1.73543	32.2222	0.296254	30.9524	-1.15773	27.9048	-2.34296	28.4127	-2.27792	28.5397	-1.18661	26.7619	0.530588	26.8889	1.58516
28.0317	2.33649	30.1905	2.54181	30.8254	1.72477	32.0952	0.280332	30.8254	-1.1758	27.7778	-2.34655	28.2857	-2.27223	28.4127	-1.17155	26.6349	0.544896	26.7619	1.59557
27.9048	2.34157	30.0635	2.5405	30.6984	1.71371	31.9683	0.264472	30.6984	-1.194	27.6508	-2.35004	28.2857	-2.26652	28.2857	-1.1564	26.5079	0.559165	26.6349	1.60582
27.9048	2.34692	30.0635	2.53911	30.5714	1.70244	31.8413	0.248287	30.5714	-1.21198	27.5238	-2.35304	28.1587	-2.26042	28.2857	-1.14118	26.381	0.57339	26.5079	1.61592
27.7778	2.35178	29.9365	2.53764	30.4444	1.69096	31.7143	0.232165	30.4444	-1.2299	27.5238	-2.35575	28.1587	-2.25411	28.1587	-1.12568	26.254	0.587565	26.381	1.62584
27.7778	2.35674	29.9365	2.53588	30.4444	1.67928	31.7143	0.215737	30.3175	-1.24796	27.3968	-2.35816	28.0317	-2.24739	28.0317	-1.11011	26.127	0.601504	26.254	1.63542
27.6508	2.36141	29.8095	2.53404	30.3175	1.66721	31.5873	0.199371	30.1905	-1.26576	27.3968	-2.36009	28.0317	-2.24064	27.9048	-1.09446	26	0.615598	26.127	1.64484
27.6508	2.36618	29.8095	2.53212	30.3175	1.65492	31.4603	0.182701	30.0635	-1.28349	27.2698	-2.3619	27.9048	-2.23328	27.7778	-1.07874	25.873	0.629464	26	1.6541
27.5238	2.37066	29.6825	2.52992	30.1905	1.64244	31.3333	0.165914	30.0635	-1.30115	27.2698	-2.36303	27.7778	-2.22588	27.6508	-1.06291	25.746	0.643472	25.873	1.66339
27.5238	2.37525	29.6825	2.52783	30.0635	1.62977	31.3333	0.149021	29.9365	-1.31873	27.1429	-2.36421	27.6508	-2.21805	27.5238	-1.04701	25.619	0.657062	25.873	1.67216
27.3968	2.37938	29.5556	2.52546	29.9365	1.61672	31.2063	0.13203	29.8095	-1.33623	27.1429	-2.3647	27.5238	-2.20998	27.3968	-1.03083	25.4921	0.670799	25.746	1.68098
27.2698	2.38362	29.4286	2.52319	29.8095	1.60348	31.0794	0.114754	29.6825	-1.35364	27.0159	-2.36507	27.3968	-2.20147	27.2698	-1.01456	25.3651	0.684301	25.746	1.68945
27.1429	2.38761	29.3016	2.52048	29.8095	1.59003	31.0794	0.0975793	29.6825	-1.37096	27.0159	-2.36494	27.2698	-2.1929	27.1429	-0.998394	25.2381	0.697936	25.619	1.69797
27.0159	2.39172	29.1746	2.51787	29.6825	1.57639	30.9524	0.0801189	29.5556	-1.38797	26.8889	-2.36451	27.2698	-2.18369	27.0159	-0.981942	25.1111	0.711341	25.619	1.70597
26.8889	2.39556	29.0476	2.515	29.5556	1.56256	30.8254	0.06276	29.4286	-1.40506	26.8889	-2.36377	27.1429	-2.17441	26.8889	-0.965393	24.9841	0.724704	25.4921	1.71402
26.7619	2.39935	29.0476	2.51223	29.4286	1.54854	30.6984	0.0451359	29.3016	-1.42184	26.7619	-2.36274	27.1429	-2.16468	26.7619	-0.948753	24.8571	0.738018	25.3651	1.72174
26.7619	2.4029	28.9206	2.509	29.3016	1.53435	30.5714	0.0276149	29.1746	-1.43869	26.7619	-2.36123	27.0159	-2.15488	26.6349	-0.932034	24.7302	0.751274	25.2381	1.7295
26.6349	2.40659	28.9206	2.50605	29.1746	1.51998	30.5714	0.00963244	29.0476	-1.45521	26.6349	-2.35943	27.0159	-2.14444	26.5079	-0.915044	24.6032	0.764287	25.1111	1.73676
26.6349	2.41003	28.7937	2.50265	29.0476	1.50526	30.4444	-0.00804715	28.9206	-1.47159	26.6349	-2.35716	26.8889	-2.13391	26.381	-0.898151	24.4762	0.777243	24.9841	1.74407
26.5079	2.41343	28.7937	2.49953	28.9206	1.49038	30.3175	-0.0259879	28.7937	-1.48765	26.5079	-2.3548	26.7619	-2.12294	26.254	-0.880987	24.3492	0.790333	24.8571	1.75107
26.5079	2.4166	28.6667	2.49594	28.7937	1.47535	30.1905	-0.0439994	28.6667	-1.50353	26.381	-2.35199	26.6349	-2.11169	26.127	-0.863938	24.3492	0.803369	24.8571	1.75812
26.3809	2.41972	28.6667	2.49246	28.6667	1.46018	30.0635	-0.0620895	28.5397	-1.51924	26.254	-2.3491	26.5079	-2.09998	26.127	-0.846815	24.2222	0.816163	24.7302	1.76466
26.3809	2.42278	28.5397	2.48868	28.5397	1.44468	29.9365	-0.0802465	28.4127	-1.5344	26.127	-2.34596	26.381	-2.08818	26	-0.829431	24.0952	0.828905	24.7302	1.77128
26.254	2.42579	28.5397	2.48501	28.4127	1.42906	29.8095	-0.0984587	28.4127	-1.54976	26	-2.34281	26.254	-2.07594	25.873	-0.811975	23.9683	0.841586	24.6032	1.77758
26.254	2.42853	28.4127	2.48085	28.2857	1.41349	29.6825	-0.116733	28.2857	-1.56454	25.873	-2.33928	26.127	-2.06342	25.746	-0.794455	23.8413	0.854196	24.6032	1.78394
26.127	2.43121	28.4127	2.47697	28.1587	1.39762	29.5556	-0.135056	28.1587	-1.57931	25.746	-2.33575	26	-2.05065	25.619	-0.776883	23.7143	0.866925	24.4762	1.78999
26.127	2.43382	28.2857	2.47261	28.0317	1.38164	29.5556	-0.153615	28.0317	-1.59351	25.619	-2.33188	25.873	-2.03762	25.4921	-0.759248	23.5873	0.879407	24.3492	1.79592
26	2.43635	28.2857	2.46853	27.9048	1.36574	29.4286	-0.172217	27.9048	-1.60786	25.4921	-2.32806	25.746	-2.02416	25.3651	-0.741742	23.4603	0.891832	24.2222	1.80155
26	2.4388	28.1587	2.46397	27.7778	1.34936	29.3016	-0.190851	27.9048	-1.62162	25.4921	-2.32394	25.619	-2.01064	25.2381	-0.723999	23.3333	0.90419	24.0952	1.80725
25.873	2.44116	28.1587	2.45949	27.6508	1.33307	29.1746	-0.209703	27.7778	-1.63533	25.3651	-2.3197	25.4921	-1.9967	25.2381	-0.706209	23.2063	0.916474	23.9683	1.81264
25.746	2.44325	28.0317	2.45471	27.5238	1.31651	29.0476	-0.228206	27.6508	-1.64844	25.2381	-2.31517	25.3651	-1.98273	25.1111	-0.688563	23.0794	0.928695	23.8413	1.8181
25.6191	2.44545	28.0317	2.45002	27.3968	1.29986	28.9206	-0.24692	27.5238	-1.66168	25.1111	-2.31055	25.2381	-1.96835	24.9841	-0.670876	22.9524	0.940865	23.7143	1.82325
25.4921	2.44736	27.9048	2.44484	27.3968	1.28314	28.7937	-0.265654	27.3968	-1.6743	24.9841	-2.30586	25.1111	-1.95378	24.8571	-0.653162	22.8254	0.952975	23.5873	1.82847
25.3651	2.44937	27.9048	2.43993	27.2698	1.26636	28.7937	-0.284414	27.2698	-1.68685	24.8571	-2.30112	25.1111	-1.93881	24.7302	-0.635435	22.6984	0.965019	23.5873	1.83339
25.2381	2.4511	27.7778	2.43452	27.1429	1.24934	28.6667	-0.303007	27.1429	-1.69916	24.7302	-2.29616	24.9841	-1.92384	24.6032	-0.617688	22.5714	0.97699	23.4603	1.83822
25.2381	2.4529	27.6508	2.42919	27.0159	1.23227	28.5397	-0.321795	27.0159	-1.71102	24.6032	-2.29138	24.8571	-1.90851	24.6032	-0.599919	22.4444	0.988702	23.4603	1.84294
25.1111	2.45424	27.5238	2.42356	27.0159	1.21496	28.4127	-0.340587	26.8889	-1.72283	24.4762	-2.28641	24.7302	-1.89301	24.4762	-0.58214	22.3175	1.00035	23.3333	1.84756
25.1111	2.45585	27.3968	2.4178	26.8889	1.1976	28.2857	-0.35919	26.8889	-1.7342	24.3492	-2.28144	24.6032	-1.87734	24.3492	-0.564367	22.1905	1.01211	23.3333	1.85209
24.9841	2.45698	27.2698	2.41192	26.7619	1.18039	28.1587	-0.377984	26.7619	-1.74533	24.2222	-2.2765	24.4762	-1.8615	24.2222	-0.546415	22.0635	1.02362	23.2063	1.85651
24.9841	2.45838	27.2698	2.40592	26.6349	1.16294	28.0317	-0.39658	26.7619	-1.75623	24.0952	-2.27159	24.3492	-1.84553	24.0952	-0.528656	21.9365	1.03524	23.2063	1.86085
24.8571	2.45929	27.1429	2.39961	26.5079	1.14546	27.9048	-0.415161	26.6349	-1.76709	23.9683	-2.26652	24.2222	-1.82924	23.9683	-0.510908	21.8095	1.0466	23.0794	1.86492
24.8571	2.46047	27.1429	2.39336	26.381	1.12793	27.7778	-0.433911	26.6349	-1.77735	23.9683	-2.26152	24.0952	-1.81282	23.8413	-0.493183	21.6825	1.05791	23.0794	1.86911
24.7302	2.46116	27.0159	2.3866	26.254	1.11055	27.6508	-0.452438	26.5079	-1.78758	23.8413	-2.25658	23.9683	-1.79629	23.7143	-0.475299	21.5556	1.06915	22.9524	1.87303
24.7302	2.46212	27.0159	2.3801	26.127	1.09294	27.5238	-0.471126	26.381	-1.7978	23.7143	-2.25171	23.8413	-1.77984	23.5873	-0.457448	21.4286	1.08031	22.8254	1.87707
24.6032	2.46258	26.8889	2.37309	26.127	1.07531	27.5238	-0.489782	26.254	-1.80762	23.5873	-2.24676	23.7143	-1.76292	23.5873	-0.439822	21.3016	1.09141	22.6984	1.88066
24.6032	2.46311	26.7619	2.36614	26	1.05763	27.3968	-0.508413	26.127	-1.81726	23.4603	-2.24189	23.5873	-1.74611	23.4603	-0.422237	21.1746	1.10242	22.5714	1.88438
24.4762	2.46333	26.6349	2.35887	25.873	1.03992	27.2698	-0.527008	26.127	-1.82672	23.3333	-2.23693	23.4603	-1.72903	23.3333	-0.404508	21.1746	1.11317	22.4444	1.88786
24.4762	2.46361	26.5079	2.35147	25.746	1.02218	27.1429	-0.545553	26	-1.83601	23.2063	-2.23224	23.4603	-1.7119	23.2063	-0.386827	21.0476	1.12384	22.3175	1.89146
24.3492	2.46338	26.381	2.34393	25.746	1.00424	27.0159	-0.564057	25.873	-1.84495	23.2063	-2.22747	23.3333	-1.6947	23.0794	-0.369385	21.0476	1.13444	22.3175	1.89482
24.3492	2.4634	26.381	2.33627	25.619	0.98628	27.0159	-0.582527	25.746	-1.85392	23.0794	-2.22277	23.2063	-1.67725	22.9524	-0.351997	20.9206	1.14516	22.1905	1.8983
24.2222	2.46291	26.254	2.32829	25.4921	0.968087	26.8889	-0.600953	25.619	-1.86274	23.0794	-2.21797	23.2063	-1.65974	22.9524	-0.334478	20.9206	1.15561	22.1905	1.90136
24.2222	2.46229	26.254	2.32016	25.3651	0.950048	26.7619	-0.619324	25.619	-1.87124	22.9524	-2.21343	23.0794	-1.6422	22.8254	-0.317016	20.7937	1.16599	22.0635	1.90474
24.0952	2.46154	26.127	2.31208	25.2381	0.931973	26.6349	-0.637469	25.4921	-1.87962	22.9524	-2.20878	22.9524	-1.62443	22.6984	-0.299624	20.7937	1.17611	22.0635	1.9077
24.0952	2.46067	26	2.30368	25.1111	0.913476	26.5079	-0.655755	25.4921	-1.88788	22.8254	-2.20419	22.9524	-1.60663	22.6984	-0.28249	20.6667	1.18635	21.9365	1.91098
23.9683	2.45946	25.873	2.29512	24.9841	0.895118	26.5079	-0.673994	25.3651	-1.89604	22.8254	-2.19946	22.8254	-1.58899	22.5714	-0.26523	20.5397	1.19633	21.9365	1.91383
23.9683	2.45832	25.746	2.28641	24.8571	0.87651	26.381	-0.692194	25.2381	-1.90391	22.6984	-2.19496	22.6984	-1.57095	22.4444	-0.24803	20.4127	1.20641	21.8095	1.91683
23.8413	2.45684	25.619	2.27754	24.8571	0.858035	26.254	-0.710347	25.1111	-1.91187	22.6984	-2.1901	22.5714	-1.55307	22.3175	-0.230901	20.2857	1.21603	21.8095	1.9196
23.8413	2.45525	25.619	2.26852	24.7302	0.839504	26.127	-0.728463	24.9841	-1.91958	22.5714	-2.18544	22.4444	-1.53499	22.3175	-0.21403	20.1587	1.22577	21.6825	1.92252
23.7143	2.45353	25.4921	2.25916	24.6032	0.820903	26.127	-0.746534	24.8571	-1.92723	22.4444	-2.18059	22.3175	-1.5169	22.1905	-0.19703	20.0317	1.23543	21.6825	1.9252
23.7143	2.45169	25.4921	2.24983	24.4762	0.802242	26	-0.764552	24.7302	-1.93484	22.3175	-2.17571	22.1905	-1.49878	22.0635	-0.180087	20.0317	1.24502	21.5556	1.92803
23.5873	2.44973	25.3651	2.23998	24.4762	0.783527	25.873	-0.782528	24.7302	-1.94222	22.1905	-2.17061	22.0635	-1.48065	21.9365	-0.163209	19.9048	1.25452	21.5556	1.93063
23.4603	2.44745	25.2381	2.23035	24.3492	0.764946	25.746	-0.800455	24.6032	-1.94958	22.0635	-2.16545	21.9365	-1.46231	21.8095	-0.146403	19.7778	1.26375	21.4286	1.9332
23.3333	2.44524	25.1111	2.22021	24.2222	0.746113	25.746	-0.818522	24.6032	-1.95692	21.9365	-2.16024	21.8095	-1.44395	21.6825	-0.129656	19.6508	1.27291	21.4286	1.93573
23.2064	2.44272	24.9841	2.21011	24.0952	0.727215	25.619	-0.836366	24.4762	-1.96406	21.8095	-2.15477	21.6825	-1.42558	21.5556	-0.112955	19.5238	1.28199	21.3016	1.93823
23.0794	2.44007	24.8571	2.19967	24.0952	0.708062	25.4921	-0.854178	24.4762	-1.97159	21.8095	-2.14919	21.6825	-1.40718	21.4286	-0.0963063	19.3968	1.29118	21.3016	1.94069
23.0794	2.43729	24.8571	2.1891	23.9683	0.689219	25.3651	-0.87195	24.3492	-1.97875	21.6825	-2.14367	21.5556	-1.38875	21.3016	-0.0797148	19.2698	1.30009	21.1746	1.94311
22.9524	2.43438	24.7302	2.17818	23.8413	0.670121	25.2381	-0.889694	24.3492	-1.98611	21.5556	-2.13801	21.5556	-1.37028	21.3016	-0.0633654	19.1429	1.3091	21.1746	1.94532
22.9524	2.43114	24.7302	2.16731	23.7143	0.650957	25.1111	-0.907404	24.2222	-1.99331	21.4286	-2.13199	21.4286	-1.35178	21.1746	-0.0468679	19.0159	1.31764	21.0476	1.94769
22.8254	2.42797	24.6032	2.15591	23.5873	0.631736	24.9841	-0.925071	24.2222	-2.00054	21.3016	-2.12578	21.3016	-1.33306	21.1746	-0.0304067	18.8889	1.32629	21.0476	1.94984
22.8254	2.42448	24.4762	2.14455	23.4603	0.612649	24.8571	-0.942708	24.0952	-2.00779	21.3016	-2.11956	21.1746	-1.31449	21.0476	-0.0139866	18.7619	1.33466	20.9206	1.95215
22.6984	2.42067	24.3492	2.13285	23.3333	0.593508	24.8571	-0.960128	24.0952	-2.01508	21.1746	-2.11311	21.0476	-1.29586	20.9206	0.00220828	18.7619	1.34312	20.9206	1.95424
22.6984	2.41691	24.2222	2.121	23.2063	0.574129	24.7302	-0.977521	23.9683	-2.02221	21.0476	-2.10624	20.9206	-1.27699	20.7937	0.0183701	18.6349	1.35129	20.7937	1.95647
22.5714	2.41285	24.0952	2.109	23.2063	0.554881	24.6032	-0.995076	23.9683	-2.02956	20.9206	-2.0991	20.7937	-1.25806	20.6667	0.0344927	18.5079	1.35937	20.7937	1.95849
22.5714	2.40865	24.0952	2.09686	23.0794	0.5354	24.4762	-1.01223	23.8413	-2.03657	20.7937	-2.09171	20.6667	-1.23908	20.5397	0.0505888	18.381	1.36715	20.6667	1.96065
22.4444	2.40431	23.9683	2.08439	22.9524	0.515877	24.4762	-1.02972	23.7143	-2.04381	20.6667	-2.08404	20.5397	-1.22003	20.4127	0.0666711	18.254	1.37502	20.5397	1.96241
22.4444	2.39985	23.8413	2.07177	22.8254	0.496305	24.3492	-1.047	23.5873	-2.05089	20.5397	-2.0759	20.4127	-1.2009	20.2857	0.0827334	18.127	1.3826	20.4127	1.96452
22.3175	2.39487	23.7143	2.05918	22.6984	0.476876	24.2222	-1.06424	23.4603	-2.0582	20.4127	-2.06765	20.4127	-1.18169	20.1587	0.0985896	18	1.39025	20.2857	1.96621
22.3175	2.38995	23.5873	2.04626	22.5714	0.457029	24.0952	-1.08126	23.4603	-2.06515	20.4127	-2.05909	20.2857	-1.16222	20.0317	0.114629	18	1.39741	20.1587	1.96825
22.1905	2.38469	23.5873	2.0332	22.5714	0.437532	23.9683	-1.09844	23.3333	-2.0725	20.2857	-2.05001	20.1587	-1.14284	20.0317	0.130664	17.873	1.40465	20.0317	1.96986
22.1905	2.37949	23.4603	2.01997	22.4444	0.417822	23.9683	-1.1154	23.2063	-2.07949	20.2857	-2.0406	20.0317	-1.12337	19.9048	0.14669	17.873	1.41158	20.0317	1.97182
22.0635	2.37376	23.3333	2.00659	22.3175	0.398093	23.8413	-1.13232	23.0794	-2.08686	20.1587	-2.03086	20.0317	-1.10361	19.7778	0.162518	17.746	1.41859	19.9048	1.97336
22.0635	2.36806	23.2063	1.99307	22.1905	0.37834	23.7143	-1.14901	23.0794	-2.09384	20.0317	-2.0206	19.9048	-1.08394	19.6508	0.17834	17.619	1.42528	19.9048	1.97523
21.9365	2.36201	23.0794	1.97921	22.1905	0.358756	23.5873	-1.16567	22.9524	-2.10118	19.9048	-2.01018	19.7778	-1.06416	19.6508	0.194345	17.4921	1.43185	19.7778	1.97668
21.9365	2.3558	23.0794	1.96521	22.0635	0.338979	23.4603	-1.18209	22.8254	-2.10812	19.7778	-1.99941	19.6508	-1.04408	19.5238	0.210345	17.3651	1.43811	19.7778	1.97828
21.8095	2.34942	22.9524	1.95107	21.9365	0.319184	23.3333	-1.19846	22.8254	-2.11522	19.6508	-1.98809	19.5238	-1.0239	19.3968	0.226333	17.2381	1.44444	19.6508	1.97965
21.6825	2.34287	22.8254	1.93679	21.8095	0.299385	23.2063	-1.21476	22.6984	-2.12208	19.6508	-1.97643	19.3968	-1.0038	19.2698	0.242121	17.1111	1.45045	19.6508	1.98117
21.5556	2.33597	22.6984	1.92238	21.8095	0.279597	23.2063	-1.23099	22.5714	-2.12891	19.5238	-1.96441	19.2698	-0.983395	19.1429	0.258097	16.9841	1.45652	19.5238	1.98246
21.4286	2.32908	22.5714	1.90765	21.6825	0.259815	23.0794	-1.24715	22.4444	-2.13568	19.3968	-1.95186	19.1429	-0.962877	19.0159	0.274074	16.8571	1.46209	19.5238	1.98389
21.3016	2.32163	22.5714	1.89297	21.5556	0.240232	22.9524	-1.26322	22.3175	-2.14238	19.2698	-1.93897	19.0159	-0.942437	18.8889	0.289863	16.7302	1.4679	19.3968	1.98509
21.3016	2.31419	22.4444	1.87816	21.4286	0.220288	22.8254	-1.27901	22.1905	-2.14883	19.2698	-1.92593	18.8889	-0.92189	18.7619	0.305652	16.7302	1.4732	19.3968	1.98625
21.1746	2.30636	22.3175	1.86303	21.3016	0.200751	22.8254	-1.29508	22.0635	-2.15518	19.1429	-1.91238	18.7619	-0.901051	18.7619	0.321433	16.6032	1.47874	19.2698	1.98738
21.0476	2.29855	22.1905	1.84778	21.3016	0.181061	22.6984	-1.31066	22.0635	-2.16126	19.0159	-1.8985	18.6349	-0.880293	18.6349	0.337213	16.6032	1.48376	19.2698	1.98846
20.9206	2.29016	22.1905	1.83241	21.1746	0.161589	22.5714	-1.32632	21.9365	-2.16742	18.8889	-1.88412	18.6349	-0.859431	18.5079	0.353001	16.4762	1.48902	19.1429	1.9895
20.7936	2.28176	22.0635	1.81693	21.0476	0.142152	22.4444	-1.34167	21.9365	-2.17327	18.7619	-1.86963	18.5079	-0.838482	18.381	0.368788	16.4762	1.49375	19.1429	1.99049
20.6667	2.27298	21.9365	1.80134	20.9206	0.122567	22.3175	-1.35688	21.8095	-2.17918	18.6349	-1.85446	18.381	-0.817441	18.381	0.384384	16.3492	1.49854	19.0159	1.99145
20.6667	2.264	21.8095	1.78544	20.7937	0.103223	22.1905	-1.37195	21.8095	-2.18477	18.5079	-1.8392	18.254	-0.796307	18.254	0.399976	16.3492	1.503	19.0159	1.99216
20.5397	2.25481	21.8095	1.76964	20.7937	0.083938	22.0635	-1.38686	21.6825	-2.19002	18.381	-1.82347	18.127	-0.775095	18.127	0.41575	16.2222	1.5075	18.8889	1.99301
20.5397	2.24543	21.6825	1.75373	20.6667	0.0645258	21.9365	-1.40143	21.5556	-2.1953	18.254	-1.80748	18	-0.753623	18	0.431518	16.2222	1.51168	18.8889	1.99361
20.4127	2.23565	21.5556	1.73753	20.5397	0.0453764	21.9365	-1.41582	21.4286	-2.20022	18.127	-1.79123	18	-0.732267	17.873	0.447089	16.0952	1.51591	18.7619	1.99415
20.4127	2.22567	21.4286	1.72124	20.4127	0.0261062	21.8095	-1.43004	21.3016	-2.20515	18.127	-1.77472	17.873	-0.710844	17.746	0.462652	15.9683	1.5198	18.7619	1.99462
20.2857	2.21549	21.3016	1.70467	20.2857	0.00728361	21.6825	-1.44407	21.1746	-2.20971	18	-1.75779	17.746	-0.689174	17.619	0.478196	15.8413	1.52356	18.6349	1.99503
20.1587	2.2051	21.3016	1.68801	20.1587	-0.011833	21.5556	-1.45792	21.0476	-2.21444	17.873	-1.74062	17.619	-0.667631	17.4921	0.493709	15.7143	1.52701	18.6349	1.99536
20.0317	2.19451	21.1746	1.67144	20.0317	-0.0304776	21.4286	-1.47139	20.9206	-2.21859	17.746	-1.72303	17.4921	-0.646033	17.4921	0.509379	15.5873	1.53052	18.5079	1.99563
19.9048	2.18351	21.0476	1.6546	19.9048	-0.0492131	21.3016	-1.48486	20.7937	-2.2229	17.746	-1.70504	17.3651	-0.624399	17.3651	0.52464	15.4603	1.53372	18.5079	1.99583
19.7778	2.17248	20.9206	1.63768	19.7778	-0.0676694	21.1746	-1.49813	20.6667	-2.22663	17.619	-1.68669	17.3651	-0.602547	17.2381	0.540057	15.4603	1.53698	18.381	1.99596
19.7778	2.16125	20.7937	1.62068	19.7778	-0.0862118	21.0476	-1.51101	20.6667	-2.23031	17.4921	-1.66817	17.2381	-0.580851	17.1111	0.55544	15.3333	1.53993	18.381	1.99601
19.6508	2.14961	20.6667	1.6036	19.6508	-0.104452	20.9206	-1.52387	20.5397	-2.23358	17.3651	-1.64928	17.1111	-0.55895	16.9841	0.570779	15.3333	1.54277	18.254	1.996
19.5238	2.13776	20.5397	1.58645	19.5238	-0.122774	20.9206	-1.53615	20.5397	-2.2368	17.3651	-1.63026	16.9841	-0.537239	16.9841	0.585885	15.2063	1.54531	18.254	1.99572
19.3968	2.12571	20.4127	1.56905	19.3968	-0.140792	20.7937	-1.54841	20.4127	-2.2396	17.2381	-1.6109	16.9841	-0.515337	16.8571	0.601124	15.2063	1.54793	18.127	1.99555
19.2698	2.11345	20.2857	1.55159	19.2698	-0.158691	20.6667	-1.56027	20.4127	-2.24235	17.1111	-1.5914	16.8571	-0.493439	16.7302	0.61611	15.0794	1.55026	18.127	1.9951
19.1429	2.10081	20.1587	1.53406	19.1429	-0.176282	20.5397	-1.57193	20.2857	-2.24468	16.9841	-1.57195	16.7302	-0.47156	16.6032	0.631228	15.0794	1.55267	18	1.99457
19.1429	2.08796	20.0317	1.51626	19.0159	-0.193931	20.4127	-1.58336	20.2857	-2.24678	16.9841	-1.55216	16.6032	-0.449517	16.4762	0.64629	14.9524	1.55461	18	1.99394
19.0159	2.07473	20.0317	1.4986	18.8889	-0.211268	20.2857	-1.59456	20.1587	-2.24843	16.8571	-1.53224	16.4762	-0.427501	16.3492	0.661288	14.9524	1.55666	17.873	1.99322
18.8889	2.0613	19.9048	1.48087	18.7619	-0.228659	20.2857	-1.60536	20.1587	-2.25002	16.7302	-1.51219	16.3492	-0.405706	16.3492	0.676212	14.8254	1.55843	17.873	1.9924
18.7619	2.04748	19.7778	1.46289	18.6349	-0.245718	20.1587	-1.61594	20.0317	-2.25118	16.6032	-1.49183	16.3492	-0.38375	16.2222	0.691054	14.8254	1.5603	17.746	1.99131
18.6349	2.03365	19.6508	1.44485	18.5079	-0.262829	20.0317	-1.62629	20.0317	-2.25211	16.6032	-1.47135	16.2222	-0.361825	16.0952	0.705626	14.6984	1.5619	17.746	1.99032
18.5079	2.01925	19.6508	1.42674	18.381	-0.279627	19.9048	-1.63642	19.9048	-2.2528	16.4762	-1.45076	16.0952	-0.339942	15.9683	0.720316	14.6984	1.5636	17.619	1.98905
18.3809	2.00484	19.5238	1.40837	18.254	-0.296297	19.7778	-1.64614	19.9048	-2.25288	16.3492	-1.42987	15.9683	-0.318295	15.8413	0.734738	14.5714	1.56503	17.619	1.98769
18.254	1.99006	19.3968	1.39031	18.254	-0.31285	19.6508	-1.65582	19.7778	-2.25291	16.2222	-1.40906	15.8413	-0.296499	15.7143	0.749259	14.5714	1.56639	17.4921	1.98622
18.127	1.9753	19.2698	1.3718	18.127	-0.329277	19.6508	-1.6649	19.7778	-2.25251	16.0952	-1.38796	15.7143	-0.274746	15.5873	0.763316	14.4444	1.56768	17.4921	1.98446
18	1.95997	19.2698	1.35342	18	-0.345567	19.5238	-1.67413	19.6508	-2.25189	15.9683	-1.36676	15.7143	-0.253049	15.4603	0.777474	14.4444	1.5689	17.3651	1.98259
17.873	1.94466	19.1429	1.33498	17.873	-0.361732	19.5238	-1.68277	19.6508	-2.25087	15.9683	-1.34545	15.5873	-0.231598	15.3333	0.791345	14.3175	1.56987	17.3651	1.98061
17.746	1.9288	19.0159	1.31629	17.873	-0.377583	19.3968	-1.69137	19.5238	-2.24963	15.8413	-1.32406	15.4603	-0.210009	15.3333	0.805299	14.3175	1.57096	17.2381	1.97833
17.6191	1.91314	18.8889	1.29771	17.746	-0.393687	19.3968	-1.69956	19.5238	-2.24796	15.7143	-1.30238	15.3333	-0.188473	15.2063	0.818769	14.1905	1.57182	17.2381	1.97612
17.6191	1.89695	18.8889	1.27889	17.619	-0.409283	19.2698	-1.70754	19.3968	-2.2459	15.5873	-1.28062	15.2063	-0.167001	15.0794	0.83232	14.1905	1.5728	17.1111	1.97341
17.4921	1.88078	18.7619	1.25999	17.619	-0.424939	19.2698	-1.71513	19.3968	-2.24381	15.4603	-1.25877	15.0794	-0.145783	14.9524	0.845763	14.0635	1.57354	17.1111	1.97093
17.3651	1.86427	18.6349	1.24123	17.4921	-0.440288	19.1429	-1.72252	19.2698	-2.24113	15.3333	-1.23705	15.0794	-0.124435	14.8254	0.859089	14.0635	1.57442	16.9841	1.96795
17.2381	1.84758	18.5079	1.22222	17.3651	-0.4557	19.0159	-1.72971	19.2698	-2.23823	15.3333	-1.21506	14.9524	-0.103148	14.6984	0.872109	13.9365	1.57505	16.9841	1.96501
17.1111	1.83074	18.5079	1.20334	17.2381	-0.470793	18.8889	-1.7367	19.1429	-2.23511	15.2063	-1.19299	14.8254	-0.0821095	14.5714	0.885012	13.9365	1.57582	16.8571	1.96173
16.9841	1.81373	18.381	1.18402	17.1111	-0.485956	18.7619	-1.74331	19.1429	-2.23177	15.0794	-1.17086	14.6984	-0.0611346	14.4444	0.897788	13.8095	1.57636	16.8571	1.9585
16.8571	1.79636	18.254	1.16482	17.1111	-0.500824	18.6349	-1.74973	19.0159	-2.22801	14.9524	-1.14867	14.6984	-0.0402154	14.3175	0.910427	13.8095	1.57666	16.7302	1.95472
16.7302	1.77884	18.127	1.14537	16.9841	-0.515412	18.6349	-1.75598	18.8889	-2.22384	14.9524	-1.1264	14.5714	-0.0193445	14.1905	0.922939	13.6825	1.57711	16.7302	1.95097
16.6032	1.76114	18.127	1.12623	16.8571	-0.53009	18.5079	-1.76203	18.7619	-2.21963	14.8254	-1.10408	14.4444	0.00146676	14.0635	0.935136	13.6825	1.57732	16.6032	1.94686
16.4762	1.74308	18	1.10664	16.7302	-0.544672	18.5079	-1.76772	18.6349	-2.215	14.6984	-1.08151	14.3175	0.0220279	13.9365	0.947385	13.5556	1.57747	16.6032	1.94277
16.3492	1.72505	17.873	1.08719	16.6032	-0.558796	18.381	-1.77342	18.5079	-2.21014	14.6984	-1.05907	14.3175	0.0425248	13.8095	0.959301	13.5556	1.57758	16.4762	1.93813
16.2222	1.70686	17.746	1.06748	16.6032	-0.573031	18.381	-1.77858	18.381	-2.20485	14.5714	-1.03658	14.1905	0.0629451	13.6825	0.971072	13.4286	1.57762	16.3492	1.93367
16.2222	1.68832	17.746	1.04789	16.4762	-0.587012	18.254	-1.78376	18.381	-2.1995	14.4444	-1.01405	14.0635	0.0832957	13.5556	0.982512	13.4286	1.57742	16.2222	1.92866
16.0952	1.66963	17.619	1.02784	16.3492	-0.60111	18.254	-1.78859	18.254	-2.19372	14.4444	-0.991485	13.9365	0.103583	13.4286	0.993987	13.3016	1.57733	16.0952	1.92365
15.9682	1.65059	17.4921	1.00811	16.2222	-0.614944	18.127	-1.79327	18.254	-2.1875	14.3175	-0.96887	13.8095	0.123797	13.3016	1.00511	13.3016	1.57699	15.9683	1.91827
15.8413	1.63139	17.3651	0.98813	16.0952	-0.628905	18.127	-1.7978	18.127	-2.18104	14.1905	-0.946227	13.6825	0.143744	13.1746	1.01608	13.1746	1.5764	15.9683	1.91268
15.8413	1.61186	17.2381	0.968088	16.0952	-0.642611	18	-1.80217	18.127	-2.17434	14.0635	-0.923749	13.6825	0.163611	13.0476	1.0267	13.1746	1.57592	15.8413	1.90691
15.7143	1.59217	17.1111	0.947978	15.9683	-0.656434	17.873	-1.80621	18	-2.16738	13.9365	-0.901059	13.5556	0.183384	12.9206	1.03734	13.0476	1.57519	15.8413	1.90093
15.5873	1.57231	17.1111	0.927614	15.9683	-0.669993	17.746	-1.81029	18	-2.15999	13.8095	-0.87835	13.4286	0.203071	12.9206	1.04762	13.0476	1.57436	15.7143	1.89457
15.4603	1.5521	16.9841	0.907185	15.8413	-0.683483	17.619	-1.81386	17.873	-2.15233	13.6825	-0.855641	13.3016	0.222677	12.7937	1.05772	12.9206	1.57345	15.7143	1.888
15.4603	1.53173	16.8571	0.886881	15.7143	-0.696918	17.4921	-1.81749	17.873	-2.14442	13.5556	-0.832927	13.3016	0.242189	12.7937	1.06747	12.9206	1.57245	15.5873	1.88122
15.3333	1.51119	16.7302	0.866336	15.5873	-0.710114	17.4921	-1.8208	17.746	-2.13607	13.5556	-0.810205	13.1746	0.261418	12.6667	1.07723	12.7937	1.57098	15.5873	1.87424
15.2064	1.49048	16.7302	0.84592	15.4603	-0.723443	17.3651	-1.82417	17.619	-2.12748	13.4286	-0.787493	13.0476	0.280745	12.5397	1.08661	12.7937	1.56959	15.4603	1.86686
15.0794	1.46962	16.6032	0.82525	15.3333	-0.736722	17.3651	-1.82704	17.4921	-2.11844	13.3016	-0.764608	12.9206	0.299979	12.4127	1.09599	12.6667	1.5679	15.3333	1.85926
15.0794	1.44859	16.4762	0.804516	15.3333	-0.749767	17.2381	-1.83017	17.3651	-2.10933	13.1746	-0.741922	12.9206	0.31911	12.2857	1.1048	12.6667	1.56628	15.2063	1.85145
14.9524	1.42722	16.3492	0.783709	15.2063	-0.762951	17.2381	-1.8328	17.2381	-2.09979	13.0476	-0.719254	12.7937	0.337947	12.1587	1.11362	12.5397	1.56415	15.0794	1.84344
14.8254	1.40568	16.2222	0.763022	15.2063	-0.775891	17.1111	-1.83551	17.1111	-2.08999	12.9206	-0.696619	12.6667	0.356675	12.0317	1.12206	12.5397	1.56226	14.9524	1.83502
14.6984	1.38398	16.0952	0.74209	15.0794	-0.788959	17.1111	-1.83792	17.1111	-2.07975	12.9206	-0.673835	12.5397	0.375481	11.9048	1.1305	12.4127	1.55985	14.9524	1.82638
14.5714	1.36193	16.0952	0.721284	14.9524	-0.801793	16.9841	-1.84041	16.9841	-2.06945	12.7937	-0.651273	12.4127	0.393996	11.7778	1.13854	12.4127	1.55767	14.8254	1.81732
14.4444	1.3397	15.9683	0.70004	14.8254	-0.814584	16.9841	-1.84241	16.8571	-2.05872	12.6667	-0.628752	12.2857	0.412406	11.6508	1.14657	12.2857	1.55496	14.8254	1.80804
14.3175	1.31731	15.8413	0.678927	14.6984	-0.827328	16.8571	-1.8447	16.7302	-2.04773	12.6667	-0.606285	12.2857	0.430701	11.5238	1.15402	12.2857	1.55228	14.6984	1.79853
14.1905	1.29455	15.7143	0.657561	14.5714	-0.840037	16.8571	-1.84651	16.6032	-2.03632	12.5397	-0.583689	12.1587	0.44869	11.3968	1.16147	12.1587	1.54925	14.6984	1.7888
14.0635	1.27182	15.5873	0.636509	14.4444	-0.852524	16.7302	-1.84822	16.4762	-2.02485	12.4127	-0.561337	12.0317	0.466757	11.3968	1.16854	12.1587	1.54623	14.5714	1.77866
13.9365	1.24893	15.4603	0.61503	14.3175	-0.865161	16.7302	-1.84983	16.3492	-2.01296	12.2857	-0.539043	11.9048	0.484714	11.2698	1.17559	12.0317	1.54265	14.4444	1.76829
13.8095	1.22588	15.4603	0.593692	14.1905	-0.877383	16.6032	-1.85134	16.2222	-2.00083	12.1587	-0.516822	11.9048	0.502372	11.2698	1.18207	12.0317	1.53907	14.3175	1.75749
13.6825	1.20247	15.3333	0.572111	14.1905	-0.889937	16.6032	-1.85257	16.0952	-1.98829	12.0317	-0.49467	11.7778	0.519918	11.1429	1.18855	11.9048	1.53511	14.1905	1.74646
13.5556	1.17891	15.2063	0.550855	14.0635	-0.90206	16.4762	-1.8539	15.9683	-1.97571	11.9048	-0.472579	11.6508	0.537341	11.1429	1.19466	11.9048	1.53113	14.1905	1.73519
13.4286	1.15518	15.0794	0.529184	13.9365	-0.914319	16.4762	-1.85495	15.8413	-1.96274	11.7778	-0.450564	11.5238	0.554453	11.0159	1.20076	11.7778	1.52656	14.0635	1.7237
13.3016	1.13129	14.9524	0.507667	13.8095	-0.926148	16.3492	-1.8561	15.8413	-1.94955	11.6508	-0.428817	11.3968	0.57144	11.0159	1.20648	11.7778	1.52216	13.9365	1.71178
13.3016	1.10704	14.8254	0.485919	13.6825	-0.938292	16.3492	-1.85697	15.7143	-1.93596	11.6508	-0.406955	11.2698	0.588491	10.8889	1.21201	11.6508	1.51717	13.8095	1.69964
13.1746	1.08301	14.6984	0.464311	13.6825	-0.949987	16.2222	-1.85795	15.5873	-1.92236	11.5238	-0.385171	11.1429	0.605041	10.8889	1.21718	11.6508	1.51214	13.6825	1.68706
13.0476	1.05846	14.5714	0.442281	13.5556	-0.961618	16.2222	-1.85865	15.4603	-1.90839	11.3968	-0.363654	11.0159	0.621653	10.7619	1.22235	11.5238	1.50671	13.6825	1.67425
12.9206	1.03395	14.5714	0.420594	13.4286	-0.973373	16.0952	-1.85945	15.4603	-1.89424	11.2698	-0.342221	11.0159	0.637941	10.6349	1.22716	11.5238	1.50124	13.5556	1.6612
12.7936	1.00912	14.4444	0.398689	13.3016	-0.984865	16.0952	-1.85979	15.3333	-1.87971	11.2698	-0.320685	10.8889	0.654093	10.5079	1.23179	11.3968	1.49517	13.4286	1.64792
12.6667	0.984154	14.3175	0.376936	13.1746	-0.99628	15.9683	-1.86023	15.2063	-1.86521	11.1429	-0.299417	10.7619	0.670119	10.381	1.23607	11.3968	1.48905	13.3016	1.63423
12.5397	0.959048	14.1905	0.354772	13.0476	-1.00781	15.9683	-1.8604	15.0794	-1.85036	11.0159	-0.27823	10.6349	0.686008	10.254	1.24038	11.2698	1.48251	13.1746	1.6203
12.4127	0.933802	14.0635	0.332966	12.9206	-1.01888	15.8413	-1.86067	14.9524	-1.83535	10.8889	-0.257137	10.5079	0.701752	10.127	1.24434	11.1429	1.47572	13.0476	1.60594
12.2857	0.908233	13.9365	0.310954	12.7937	-1.03024	15.8413	-1.8605	14.8254	-1.82019	10.7619	-0.23595	10.381	0.717164	10.127	1.24832	11.0159	1.46871	12.9206	1.59135
12.1587	0.882538	13.9365	0.289108	12.6667	-1.04113	15.7143	-1.86044	14.6984	-1.80488	10.6349	-0.215039	10.254	0.732431	10	1.25176	10.8889	1.46146	12.7937	1.57653
12.0318	0.856713	13.8095	0.266866	12.5397	-1.05211	15.7143	-1.8601	14.5714	-1.78944	10.6349	-0.194216	10.127	0.747544	10	1.25526	10.7619	1.45379	12.6667	1.56149
12.0318	0.830954	13.6825	0.244798	12.5397	-1.0628	15.5873	-1.85987	14.4444	-1.77368	10.5079	-0.173493	10	0.762694	9.87302	1.25841	10.7619	1.44607	12.5397	1.54603
11.9048	0.804903	13.5556	0.222718	12.4127	-1.07337	15.5873	-1.85937	14.3175	-1.7578	10.381	-0.15286	9.87302	0.777316	9.87302	1.26162	10.6349	1.43774	12.5397	1.53035
11.7778	0.778936	13.4286	0.200621	12.2857	-1.08383	15.4603	-1.85897	14.1905	-1.7418	10.254	-0.132309	9.87302	0.791977	9.74603	1.26449	10.5079	1.42937	12.4127	1.51463
11.6508	0.752496	13.3016	0.178321	12.1587	-1.09417	15.4603	-1.85831	14.0635	-1.72569	10.254	-0.11185	9.74603	0.806291	9.74603	1.26723	10.381	1.42057	12.2857	1.49851
11.5238	0.726156	13.3016	0.156208	12.0317	-1.10419	15.3333	-1.85755	14.0635	-1.70928	10.127	-0.091475	9.61905	0.820448	9.61905	1.26967	10.254	1.41154	12.1587	1.48217
11.3968	0.699538	13.1746	0.133899	11.9048	-1.11426	15.3333	-1.8567	13.9365	-1.69276	10	-0.0711732	9.49206	0.834259	9.61905	1.27217	10.127	1.40228	12.0317	1.46561
11.2698	0.673019	13.0476	0.111765	11.9048	-1.12382	15.2063	-1.85576	13.8095	-1.67594	9.87302	-0.0509546	9.36508	0.848095	9.49206	1.27436	10.127	1.3928	12.0317	1.44865
11.1429	0.64604	12.9206	0.0896211	11.7778	-1.13362	15.2063	-1.85472	13.6825	-1.65922	9.87302	-0.0308091	9.2381	0.861587	9.49206	1.27662	10	1.38292	11.9048	1.43146
11.0159	0.619374	12.7937	0.0674624	11.7778	-1.14289	15.0794	-1.85341	13.6825	-1.64202	9.74603	-0.0107268	9.11111	0.874925	9.36508	1.27858	9.87302	1.37301	11.7778	1.41406
10.8889	0.592464	12.6667	0.0451039	11.6508	-1.15239	15.0794	-1.85221	13.5556	-1.62492	9.61905	0.00910448	8.98413	0.888103	9.36508	1.28044	9.74603	1.36251	11.6508	1.39647
10.7619	0.565686	12.6667	0.0229358	11.5238	-1.16134	14.9524	-1.85073	13.4286	-1.60755	9.49206	0.0288731	8.85714	0.90111	9.2381	1.2822	9.61905	1.35198	11.6508	1.3785
10.6349	0.538484	12.5397	0.00057495	11.3968	-1.17031	14.9524	-1.84918	13.3016	-1.5901	9.36508	0.0487677	8.73016	0.913761	9.2381	1.28385	9.49206	1.34107	11.5238	1.36033
10.6349	0.511431	12.4127	-0.0214094	11.2698	-1.17893	14.8254	-1.84755	13.3016	-1.57255	9.2381	0.0684217	8.60317	0.926245	9.11111	1.28523	9.36508	1.33014	11.3968	1.34179
10.5079	0.48415	12.2857	-0.0437575	11.1429	-1.18757	14.8254	-1.84566	13.1746	-1.55493	9.2381	0.0880242	8.47619	0.938753	9.11111	1.28671	9.2381	1.31864	11.2698	1.32307
10.381	0.457016	12.1587	-0.0659001	11.1429	-1.19566	14.6984	-1.84386	13.0476	-1.53703	9.11111	0.107566	8.34921	0.950901	8.98413	1.28792	9.11111	1.30714	11.2698	1.30435
10.254	0.429471	12.0317	-0.0882204	11.0159	-1.20395	14.6984	-1.84179	12.9206	-1.51905	8.98413	0.127058	8.22222	0.962879	8.98413	1.28924	8.98413	1.29526	11.1429	1.28527
10.127	0.402087	12.0317	-0.110149	11.0159	-1.21169	14.5714	-1.83982	12.7937	-1.501	8.85714	0.146509	8.09524	0.974502	8.85714	1.29029	8.98413	1.28319	11.0159	1.26604
10	0.374486	11.9048	-0.132248	10.8889	-1.21961	14.5714	-1.83758	12.6667	-1.48288	8.85714	0.165912	7.96825	0.98614	8.85714	1.29128	8.85714	1.27095	10.8889	1.24663
9.87302	0.347041	11.7778	-0.154144	10.7619	-1.22698	14.4444	-1.83524	12.5397	-1.46469	8.73016	0.185079	7.84127	0.997229	8.73016	1.29202	8.85714	1.25854	10.7619	1.22687
9.74603	0.319372	11.6508	-0.176399	10.6349	-1.23435	14.4444	-1.83261	12.4127	-1.44641	8.60317	0.204396	7.71429	1.00834	8.73016	1.29269	8.73016	1.24577	10.6349	1.20695
9.61905	0.292052	11.5238	-0.198246	10.5079	-1.24134	14.3175	-1.83006	12.4127	-1.42806	8.47619	0.223677	7.5873	1.01908	8.60317	1.29331	8.60317	1.23303	10.6349	1.18669
9.49206	0.264523	11.3968	-0.220245	10.381	-1.24834	14.3175	-1.82722	12.2857	-1.40964	8.47619	0.242733	7.46032	1.02965	8.60317	1.29386	8.47619	1.21976	10.5079	1.16628
9.49206	0.23698	11.3968	-0.242027	10.381	-1.25478	14.1905	-1.82447	12.1587	-1.39096	8.34921	0.261754	7.46032	1.03987	8.47619	1.29415	8.34921	1.20672	10.381	1.14553
9.36508	0.209423	11.2698	-0.263972	10.254	-1.26123	14.0635	-1.82123	12.0317	-1.37221	8.22222	0.28093	7.33333	1.05009	8.47619	1.29439	8.22222	1.19316	10.254	1.12464
9.23809	0.182045	11.1429	-0.285511	10.254	-1.26731	13.9365	-1.81806	12.0317	-1.35359	8.09524	0.299893	7.20635	1.05994	8.34921	1.29456	8.09524	1.17966	10.127	1.10379
9.11111	0.154488	11.0159	-0.307384	10.127	-1.27322	13.8095	-1.81457	11.9048	-1.33489	8.09524	0.318833	7.07937	1.06962	8.34921	1.29467	7.96825	1.16584	10	1.08263
8.98413	0.126948	11.0159	-0.329021	10.127	-1.27916	13.6825	-1.81116	11.7778	-1.31593	7.96825	0.33774	6.95238	1.07892	8.22222	1.29473	7.84127	1.15189	10	1.06153
8.85714	0.099421	10.8889	-0.350607	10	-1.28474	13.5556	-1.80743	11.6508	-1.29691	7.84127	0.356625	6.8254	1.08823	8.22222	1.29472	7.71429	1.13763	9.87302	1.03993
8.73016	0.071905	10.7619	-0.372326	10	-1.29017	13.4286	-1.80378	11.6508	-1.27782	7.71429	0.375497	6.69841	1.09717	8.09524	1.29464	7.71429	1.12345	9.74603	1.01839
8.60318	0.044397	10.6349	-0.393808	9.87302	-1.29564	13.3016	-1.79962	11.5238	-1.25886	7.71429	0.394348	6.69841	1.10592	8.09524	1.29451	7.5873	1.10876	9.61905	0.996532
8.60318	0.016715	10.5079	-0.415238	9.87302	-1.30059	13.1746	-1.79551	11.3968	-1.23965	7.5873	0.412989	6.57143	1.11451	7.96825	1.29432	7.46032	1.09415	9.49206	0.974553
8.47619	-0.01095	10.381	-0.436602	9.74603	-1.30578	13.0476	-1.79108	11.2698	-1.22038	7.46032	0.431807	6.57143	1.12292	7.96825	1.29387	7.33333	1.07925	9.36508	0.952444
8.34921	-0.03859	10.381	-0.457906	9.61905	-1.31046	12.9206	-1.7867	11.1429	-1.20104	7.33333	0.450612	6.44444	1.13115	7.84127	1.29335	7.20635	1.06423	9.36508	0.930021
8.22222	-0.06603	10.254	-0.479137	9.49206	-1.31519	12.9206	-1.78201	11.0159	-1.18185	7.20635	0.469395	6.44444	1.13902	7.84127	1.29277	7.07937	1.04892	9.2381	0.907475
8.09524	-0.09364	10.127	-0.500283	9.36508	-1.31961	12.7937	-1.77717	10.8889	-1.1624	7.07937	0.48797	6.31746	1.14672	7.71429	1.29193	6.95238	1.0337	9.11111	0.884799
7.96825	-0.12123	10	-0.52135	9.2381	-1.3241	12.7937	-1.77199	10.7619	-1.1429	6.95238	0.50672	6.19048	1.15426	7.71429	1.2912	6.8254	1.01799	8.98413	0.861808
7.84127	-0.1486	10	-0.542146	9.2381	-1.32809	12.6667	-1.76685	10.7619	-1.12335	6.8254	0.525458	6.06349	1.16183	7.5873	1.29021	6.69841	1.00238	8.85714	0.83889
7.71429	-0.17614	9.87302	-0.562855	9.11111	-1.33217	12.6667	-1.76138	10.6349	-1.10375	6.8254	0.543996	5.93651	1.16886	7.5873	1.28932	6.69841	0.986656	8.73016	0.81586
7.5873	-0.20327	9.74603	-0.583483	9.11111	-1.33595	12.5397	-1.75595	10.5079	-1.0841	6.69841	0.56252	5.80952	1.17594	7.46032	1.28798	6.57143	0.97084	8.73016	0.792712
7.46032	-0.23055	9.61905	-0.604214	8.98413	-1.33963	12.4127	-1.74999	10.381	-1.0642	6.57143	0.581218	5.68254	1.18267	7.46032	1.28695	6.44444	0.954741	8.60317	0.76926
7.46032	-0.25761	9.49206	-0.62466	8.98413	-1.34301	12.2857	-1.74406	10.381	-1.04425	6.44444	0.599723	5.68254	1.18945	7.33333	1.28546	6.31746	0.938724	8.47619	0.745894
7.33333	-0.28501	9.36508	-0.645006	8.85714	-1.34648	12.1587	-1.73777	10.254	-1.02444	6.31746	0.618221	5.55556	1.19589	7.33333	1.28427	6.19048	0.922422	8.34921	0.72243
7.20635	-0.31198	9.2381	-0.665258	8.85714	-1.34967	12.0317	-1.73152	10.127	-1.00439	6.19048	0.636703	5.55556	1.20237	7.20635	1.28263	6.06349	0.906221	8.34921	0.698485
7.07937	-0.33907	9.11111	-0.685224	8.73016	-1.35276	11.9048	-1.72472	10	-0.984282	6.06349	0.655355	5.42857	1.20833	7.20635	1.28128	5.93651	0.889736	8.22222	0.674825
6.95238	-0.36592	8.98413	-0.705088	8.73016	-1.35576	11.9048	-1.71794	9.87302	-0.96414	5.93651	0.673809	5.42857	1.21434	7.07937	1.27948	5.80952	0.873154	8.09524	0.65089
6.8254	-0.3927	8.85714	-0.724838	8.60317	-1.35848	11.7778	-1.7108	9.74603	-0.944151	5.80952	0.692252	5.30159	1.22024	7.07937	1.27797	5.80952	0.856485	7.96825	0.626672
6.69841	-0.41941	8.73016	-0.744461	8.60317	-1.36111	11.7778	-1.70367	9.61905	-0.923933	5.68254	0.710675	5.30159	1.22601	6.95238	1.276	5.68254	0.839919	7.84127	0.602743
6.57143	-0.44606	8.60317	-0.763763	8.47619	-1.36365	11.6508	-1.69599	9.49206	-0.903678	5.68254	0.729066	5.1746	1.23166	6.95238	1.27433	5.55556	0.822891	7.71429	0.57836
6.57143	-0.47245	8.47619	-0.782929	8.47619	-1.36611	11.6508	-1.68832	9.36508	-0.883399	5.55556	0.747433	5.04762	1.23719	6.8254	1.27221	5.42857	0.805966	7.71429	0.554096
6.44444	-0.49896	8.34921	-0.801966	8.34921	-1.36847	11.5238	-1.68027	9.2381	-0.863288	5.42857	0.765585	4.92063	1.24242	6.8254	1.27038	5.30159	0.788957	7.5873	0.529568
6.31746	-0.52502	8.22222	-0.820679	8.34921	-1.37074	11.5238	-1.67223	9.11111	-0.842963	5.30159	0.783889	4.79365	1.24756	6.69841	1.2681	5.1746	0.771874	7.46032	0.505148
6.19048	-0.55118	8.09524	-0.839433	8.22222	-1.37275	11.3968	-1.66362	8.98413	-0.822615	5.1746	0.801975	4.66667	1.2528	6.69841	1.26592	5.04762	0.75453	7.33333	0.480474
6.06349	-0.57706	8.09524	-0.858036	8.22222	-1.37487	11.3968	-1.65501	8.85714	-0.802259	5.04762	0.820029	4.53968	1.25776	6.57143	1.26347	4.92063	0.737293	7.20635	0.45574
5.93651	-0.60303	7.96825	-0.876295	8.09524	-1.37671	11.2698	-1.64602	8.73016	-0.782085	4.92063	0.838039	4.53968	1.26265	6.57143	1.26113	4.79365	0.719977	7.07937	0.430942
5.80952	-0.62888	7.84127	-0.894397	8.09524	-1.37849	11.1429	-1.63703	8.73016	-0.761711	4.79365	0.855813	4.4127	1.26729	6.44444	1.25832	4.66667	0.702593	7.07937	0.406275
5.68254	-0.65462	7.71429	-0.912149	7.96825	-1.38019	11.0159	-1.62747	8.60317	-0.74133	4.66667	0.873536	4.4127	1.27206	6.44444	1.2558	4.53968	0.684954	6.95238	0.381179
5.55556	-0.68006	7.71429	-0.929736	7.96825	-1.38182	10.8889	-1.61789	8.47619	-0.720953	4.53968	0.891394	4.28571	1.27657	6.31746	1.25282	4.4127	0.667429	6.8254	0.356227
5.42857	-0.70537	7.5873	-0.947145	7.84127	-1.38337	10.7619	-1.60794	8.34921	-0.700573	4.4127	0.909196	4.28571	1.28122	6.31746	1.25014	4.4127	0.649653	6.69841	0.331038
5.30159	-0.73055	7.46032	-0.964363	7.84127	-1.38465	10.6349	-1.59778	8.34921	-0.680185	4.28571	0.926749	4.15873	1.28543	6.19048	1.247	4.28571	0.632015	6.57143	0.306183
5.1746	-0.75541	7.33333	-0.981397	7.71429	-1.38585	10.5079	-1.58723	8.22222	-0.6598	4.15873	0.944241	4.15873	1.2898	6.06349	1.24397	4.15873	0.614149	6.44444	0.281107
5.1746	-0.78012	7.33333	-0.998056	7.71429	-1.38697	10.381	-1.57667	8.09524	-0.639231	4.03175	0.961658	4.03175	1.29394	5.93651	1.24066	4.03175	0.596445	6.31746	0.256184
5.04762	-0.8045	7.20635	-1.01453	7.5873	-1.38801	10.254	-1.56572	7.96825	-0.618848	3.90476	0.978987	4.03175	1.29823	5.80952	1.23747	3.90476	0.578716	6.19048	0.230856
4.92063	-0.82872	7.07937	-1.03081	7.5873	-1.38879	10.127	-1.55476	7.96825	-0.598464	3.77778	0.996038	3.90476	1.30229	5.68254	1.23381	3.90476	0.560977	6.06349	0.205897
4.79365	-0.85275	6.95238	-1.04691	7.46032	-1.38967	10.127	-1.54342	7.84127	-0.577893	3.77778	1.01299	3.90476	1.30632	5.68254	1.23045	3.77778	0.54324	5.93651	0.180749
4.79365	-0.87659	6.95238	-1.0628	7.46032	-1.39029	10	-1.53187	7.71429	-0.557323	3.65079	1.02984	3.77778	1.31014	5.55556	1.22663	3.65079	0.525699	5.93651	0.155788
4.66667	-0.90003	6.8254	-1.0783	7.33333	-1.39101	9.87302	-1.52012	7.5873	-0.536944	3.52381	1.04657	3.77778	1.31413	5.55556	1.22311	3.52381	0.50817	5.80952	0.130638
4.53968	-0.92326	6.69841	-1.09359	7.20635	-1.39127	9.74603	-1.50798	7.5873	-0.51637	3.39683	1.06298	3.65079	1.3179	5.42857	1.21915	3.39683	0.49067	5.68254	0.105873
4.4127	-0.94607	6.57143	-1.10867	7.07937	-1.3918	9.61905	-1.49564	7.46032	-0.49579	3.26984	1.07927	3.65079	1.32184	5.42857	1.21549	3.26984	0.473213	5.55556	0.0807581
4.28571	-0.96866	6.44444	-1.12352	6.95238	-1.39186	9.49206	-1.48311	7.33333	-0.475215	3.14286	1.09541	3.52381	1.32556	5.30159	1.21139	3.14286	0.455994	5.42857	0.0558693
4.15873	-0.99081	6.31746	-1.13795	6.8254	-1.39219	9.36508	-1.47018	7.20635	-0.454832	3.01587	1.1114	3.52381	1.32944	5.30159	1.20761	3.01587	0.438654	5.30159	0.0310271
4.03175	-1.01251	6.19048	-1.15217	6.8254	-1.39205	9.2381	-1.45706	7.20635	-0.434257	2.88889	1.12703	3.39683	1.33293	5.1746	1.20339	2.88889	0.421586	5.1746	0.0062317
3.90476	-1.03412	6.06349	-1.16597	6.69841	-1.39198	9.11111	-1.44375	7.07937	-0.413679	2.88889	1.14251	3.26984	1.33677	5.04762	1.1995	2.7619	0.404609	5.04762	-0.0185171
3.77778	-1.05525	5.93651	-1.17955	6.69841	-1.3916	8.98413	-1.43025	6.95238	-0.393106	2.7619	1.1578	3.14286	1.3402	4.92063	1.19519	2.63492	0.38774	4.92063	-0.0430212
3.65079	-1.07607	5.93651	-1.19289	6.57143	-1.39112	8.85714	-1.41638	6.8254	-0.372728	2.63492	1.1729	3.01587	1.34399	4.79365	1.191	2.50794	0.370997	4.79365	-0.0676384
3.52381	-1.09638	5.80952	-1.20599	6.57143	-1.39053	8.73016	-1.40251	6.69841	-0.35216	2.50794	1.18761	2.88889	1.34736	4.66667	1.18658	2.38095	0.354576	4.66667	-0.0921713
3.39683	-1.11637	5.68254	-1.21867	6.44444	-1.38983	8.60317	-1.38827	6.57143	-0.33159	2.38095	1.20213	2.7619	1.3507	4.66667	1.18231	2.25397	0.338298	4.53968	-0.116621
3.26984	-1.13584	5.55556	-1.2311	6.44444	-1.38883	8.47619	-1.37404	6.44444	-0.311029	2.25397	1.21643	2.7619	1.354	4.53968	1.1776	2.12698	0.32218	4.53968	-0.140791
3.14286	-1.15496	5.42857	-1.2433	6.31746	-1.38773	8.34921	-1.35926	6.31746	-0.290665	2.12698	1.2305	2.63492	1.35726	4.53968	1.17322	2	0.30642	4.4127	-0.164861
3.14286	-1.17355	5.30159	-1.25523	6.31746	-1.3865	8.22222	-1.3445	6.19048	-0.270114	2	1.24416	2.63492	1.36047	4.4127	1.16841	1.87302	0.290659	4.28571	-0.188634
3.01587	-1.19178	5.1746	-1.26674	6.19048	-1.38517	8.09524	-1.32957	6.06349	-0.249566	1.87302	1.25758	2.50794	1.36363	4.4127	1.16394	1.74603	0.275293	4.15873	-0.212468
2.88889	-1.20947	5.04762	-1.27799	6.06349	-1.38371	7.96825	-1.31447	5.93651	-0.229029	1.74603	1.27076	2.50794	1.36674	4.28571	1.15905	1.61905	0.260139	4.15873	-0.235969
2.76191	-1.22695	4.92063	-1.28881	5.93651	-1.38214	7.84127	-1.29904	5.80952	-0.208695	1.61905	1.28367	2.38095	1.3696	4.28571	1.1545	1.49206	0.245217	4.03175	-0.259317
2.76191	-1.24386	4.79365	-1.29958	5.80952	-1.38026	7.71429	-1.28344	5.68254	-0.188377	1.49206	1.29614	2.38095	1.3726	4.15873	1.14954	1.36508	0.230722	3.90476	-0.282314
2.63492	-1.26037	4.79365	-1.30972	5.68254	-1.37843	7.5873	-1.26771	5.55556	-0.167889	1.36508	1.30835	2.25397	1.37534	4.15873	1.14472	1.2381	0.216473	3.90476	-0.305321
2.50794	-1.27628	4.66667	-1.3198	5.55556	-1.3763	7.46032	-1.25184	5.42857	-0.1476	1.2381	1.32028	2.25397	1.37821	4.03175	1.13968	1.11111	0.202487	3.77778	-0.327943
2.38095	-1.29178	4.66667	-1.32945	5.55556	-1.37423	7.33333	-1.23583	5.30159	-0.127325	1.11111	1.33176	2.12698	1.38082	4.03175	1.1348	0.984127	0.188959	3.65079	-0.35036
2.25397	-1.30669	4.53968	-1.33886	5.42857	-1.37185	7.20635	-1.2195	5.30159	-0.107255	0.984127	1.34295	2	1.38354	3.90476	1.12949	0.857143	0.175527	3.65079	-0.372376
2.12698	-1.32118	4.53968	-1.34784	5.42857	-1.36934	7.07937	-1.20323	5.1746	-0.0870075	0.857143	1.35387	1.87302	1.38599	3.90476	1.12452	0.730159	0.162583	3.52381	-0.394172
2	-1.33507	4.4127	-1.35677	5.30159	-1.3665	6.95238	-1.18666	5.04762	-0.0667752	0.857143	1.36431	1.74603	1.38837	3.77778	1.11914	0.603175	0.149943	3.39683	-0.41555
1.87302	-1.34872	4.28571	-1.36508	5.30159	-1.36372	6.8254	-1.17018	4.92063	-0.0467498	0.730159	1.37447	1.61905	1.39067	3.77778	1.11409	0.47619	0.137618	3.26984	-0.43687
1.87302	-1.36175	4.15873	-1.37314	5.1746	-1.36061	6.69841	-1.15323	4.79365	-0.0267471	0.730159	1.38434	1.49206	1.39289	3.65079	1.10864	0.349206	0.125801	3.14286	-0.457739
1.74603	-1.37435	4.03175	-1.38096	5.1746	-1.35756	6.57143	-1.13638	4.66667	-0.00678134	0.603175	1.39391	1.49206	1.39502	3.52381	1.10353	0.222222	0.114305	3.01587	-0.478336
1.61905	-1.38632	3.90476	-1.38835	5.04762	-1.35419	6.44444	-1.11926	4.53968	0.012954	0.47619	1.403	1.36508	1.39706	3.39683	1.09802	0.0952381	0.10314	2.88889	-0.498467
1.49206	-1.39787	3.90476	-1.39568	5.04762	-1.35088	6.31746	-1.10226	4.4127	0.0326416	0.349206	1.4118	1.36508	1.39901	3.26984	1.09266	-0.031746	0.092316	2.7619	-0.518313
1.36508	-1.40881	3.77778	-1.40258	4.92063	-1.34707	6.19048	-1.08499	4.4127	0.052266	0.222222	1.42031	1.2381	1.40069	3.14286	1.08708	-0.15873	0.0820199	2.63492	-0.537677
1.23809	-1.41933	3.77778	-1.40923	4.92063	-1.3433	6.06349	-1.06766	4.28571	0.0716324	0.0952381	1.42851	1.2381	1.40246	3.14286	1.08166	-0.285714	0.0720613	2.50794	-0.55692
1.11111	-1.42925	3.65079	-1.41525	4.79365	-1.3392	5.93651	-1.05027	4.15873	0.0909222	-0.031746	1.43623	1.11111	1.40395	3.01587	1.07602			2.38095	-0.57565
0.984127	-1.43877	3.65079	-1.42141	4.79365	-1.33516	5.80952	-1.03284	4.03175	0.110119			1.11111	1.40554	3.01587	1.07055			2.25397	-0.594048
0.857143	-1.44769	3.52381	-1.42693	4.66667	-1.3308	5.68254	-1.01518	3.90476	0.129206			0.984127	1.40685	2.88889	1.06486			2.25397	-0.61192
0.857143	-1.45623	3.39683	-1.4322	4.53968	-1.3263	5.55556	-0.997654	3.77778	0.147987			0.984127	1.40825	2.7619	1.05935			2.12698	-0.62945
0.730159	-1.4642	3.26984	-1.43703	4.4127	-1.32147	5.42857	-0.980089	3.65079	0.166643			0.857143	1.40937	2.63492	1.05381			2	-0.646443
0.730159	-1.47197	3.14286	-1.4418	4.28571	-1.31668	5.30159	-0.962493	3.52381	0.185158			0.857143	1.41057	2.50794	1.04825			1.87302	-0.663083
0.603175	-1.47917	3.01587	-1.44613	4.15873	-1.31157	5.1746	-0.944682	3.39683	0.203513			0.730159	1.4115	2.38095	1.04268			1.87302	-0.679176
0.603175	-1.48601	3.01587	-1.45021	4.03175	-1.3065	5.04762	-0.926847	3.26984	0.221512			0.730159	1.41252	2.38095	1.03727			1.74603	-0.694907
0.47619	-1.49231	2.88889	-1.45386	3.90476	-1.30112	4.92063	-0.90918	3.14286	0.239337			0.603175	1.41325	2.25397	1.03167			1.61905	-0.710083
0.47619	-1.49844	2.88889	-1.45746	3.77778	-1.29579	4.79365	-0.891496	3.01587	0.256969			0.603175	1.41409	2.25397	1.02624			1.49206	-0.725067
0.349206	-1.50404	2.7619	-1.46063	3.77778	-1.29015	4.66667	-0.873609	2.88889	0.274391			0.47619	1.41465	2.12698	1.02062			1.49206	-0.739472
0.349206	-1.50931	2.7619	-1.46356	3.65079	-1.28439	4.53968	-0.855713	2.7619	0.291408			0.47619	1.41531	2.12698	1.01519			1.36508	-0.753485
0.222222	-1.51408	2.63492	-1.46626	3.65079	-1.27853	4.4127	-0.837818	2.63492	0.308201			0.349206	1.41569	2	1.00957			1.2381	-0.766917
0.222222	-1.51856	2.63492	-1.46855	3.52381	-1.27256	4.28571	-0.819936	2.50794	0.324752			0.349206	1.41619	2	1.00417			1.11111	-0.779957
		2.50794	-1.47063	3.52381	-1.26631	4.15873	-0.802258	2.50794	0.341045			0.222222	1.41642	1.87302	0.998588			0.984127	-0.792415
		2.50794	-1.47249	3.39683	-1.26016	4.03175	-0.7846	2.38095	0.356885			0.222222	1.41659	1.87302	0.993224			0.857143	-0.804483
		2.38095	-1.47413	3.26984	-1.25374	3.90476	-0.766975	2.25397	0.372456			0.0952381	1.4167	1.74603	0.987883			0.730159	-0.815974
		2.38095	-1.47539	3.14286	-1.24743	3.77778	-0.749394	2.12698	0.38774			0.0952381	1.41674	1.61905	0.982572			0.603175	-0.827079
		2.25397	-1.47663	3.01587	-1.24086	3.65079	-0.731872	2.12698	0.402723			-0.031746	1.41674	1.49206	0.977296			0.47619	-0.837614
		2.25397	-1.47749	2.88889	-1.23442	3.52381	-0.7146	2	0.417213					1.36508	0.972242			0.349206	-0.84777
		2.12698	-1.47816	2.7619	-1.22773	3.39683	-0.697393	1.87302	0.431393					1.2381	0.967039			0.222222	-0.857364
		2.12698	-1.47865	2.7619	-1.22117	3.39683	-0.680267	1.74603	0.445251					1.2381	0.962072			0.0952381	-0.86677
		2	-1.47896	2.63492	-1.21438	3.26984	-0.663234	1.61905	0.458595					1.11111	0.956972			-0.031746	-0.875609
		2	-1.47892	2.63492	-1.20774	3.14286	-0.646308	1.49206	0.471611					1.11111	0.95212
		1.87302	-1.47873	2.50794	-1.20106	3.01587	-0.629682	1.36508	0.484107					0.984127	0.947147
		1.87302	-1.47838	2.50794	-1.19436	3.01587	-0.613173	1.2381	0.496272					0.984127	0.942436
		1.74603	-1.4779	2.38095	-1.18763	2.88889	-0.596794	1.11111	0.508095					0.857143	0.937617
		1.74603	-1.4771	2.25397	-1.1809	2.7619	-0.580561	0.984127	0.519386					0.730159	0.93307
		1.61905	-1.47636	2.12698	-1.17416	2.63492	-0.564667	0.857143	0.530337					0.603175	0.928426
		1.61905	-1.47532	2	-1.16744	2.50794	-0.548928	0.730159	0.540938					0.47619	0.924066
		1.49206	-1.47435	1.87302	-1.16091	2.38095	-0.533359	0.603175	0.551183					0.349206	0.919619
		1.49206	-1.4731	1.74603	-1.15422	2.25397	-0.517976	0.47619	0.560889					0.349206	0.915464
		1.36508	-1.47193	1.61905	-1.14775	2.12698	-0.502971	0.349206	0.570247					0.222222	0.91123
		1.36508	-1.47048	1.49206	-1.14113	2	-0.488161	0.222222	0.579254					0.222222	0.907296
		1.2381	-1.46897	1.36508	-1.13476	2	-0.473562							0.0952381	0.90329
		1.11111	-1.46738	1.2381	-1.12826	1.87302	-0.459188							0.0952381	0.899591
		0.984127	-1.46574	1.11111	-1.12203	1.74603	-0.445231							-0.031746	0.896005
		0.857143	-1.46386	0.984127	-1.1157	1.61905	-0.431508
		0.730159	-1.46214	0.857143	-1.10965	1.49206	-0.418033
		0.603175	-1.4602	0.730159	-1.10351	1.36508	-0.404819
		0.603175	-1.45843	0.603175	-1.09768	1.2381	-0.392058
		0.47619	-1.45646	0.47619	-1.09178	1.11111	-0.379565
		0.47619	-1.45466	0.349206	-1.08621	0.984127	-0.367352
		0.349206	-1.45268	0.349206	-1.08076	0.857143	-0.355609
		0.222222	-1.4507	0.222222	-1.07544	0.730159	-0.344151
						0.603175	-0.332987
						0.603175	-0.322129
						0.47619	-0.311584
						0.349206	-0.301539
						0.222222	-0.291805
						0.0952381	-0.282387

## Sheet: Figure 1f
Vw=22.9 mm/s		Vw=31.2 mm/s		Vw=49 mm/s		Vw=62.5 mm/s		Vw=77 mm/s		Vw=83 mm/s		Vw=95mm/s		Vw=110 mm/s			Vw	|V| at -50mm	Errorbar
x(mm)	|V| (mm/s)	x(mm)	|V| (mm/s)	x(mm)	|V| (mm/s)	x(mm)	|V| (mm/s)	x(mm)	|V| (mm/s)	x(mm)	|V| (mm/s)	x(mm)	|V| (mm/s)	x(mm)	|V| (mm/s)		22.9	0.269507	0.0166008
-20	0.982132	-20	1.04474	-20	1.18381	-20	1.40842	-20	1.46477	-20	1.43277	-20	1.40946	-20	1.26131		31.2	0.318922	0.0138083
-20.5	0.959928	-20.5	1.0168	-20.5	1.15748	-20.5	1.37831	-20.5	1.43706	-20.5	1.40639	-20.5	1.38383	-20.5	1.23879		49	0.383961	0.00893331
-21	0.927477	-21	0.988006	-21	1.13315	-21	1.3502	-21	1.40926	-21	1.38107	-21	1.35796	-21	1.21588		62.5	0.450645	0.0119604
-21.5	0.894261	-21.5	0.95889	-21.5	1.11163	-21.5	1.32264	-21.5	1.38117	-21.5	1.35669	-21.5	1.3319	-21.5	1.19271		77	0.476269	0.010229
-22	0.860098	-22	0.930289	-22	1.09244	-22	1.29574	-22	1.35363	-22	1.33311	-22	1.30569	-22	1.16953		83	0.466905	0.0168415
-22.5	0.839934	-22.5	0.903014	-22.5	1.07394	-22.5	1.27001	-22.5	1.3267	-22.5	1.31022	-22.5	1.27929	-22.5	1.1464		95	0.451179	0.0257552
-23	0.807364	-23	0.87779	-23	1.05547	-23	1.2447	-23	1.30036	-23	1.2879	-23	1.25274	-23	1.12355		110	0.422263	0.0374724
-23.5	0.785118	-23.5	0.855241	-23.5	1.03597	-23.5	1.21913	-23.5	1.27454	-23.5	1.26589	-23.5	1.22577	-23.5	1.10119
-24	0.757809	-24	0.835689	-24	1.0154	-24	1.19367	-24	1.24921	-24	1.24401	-24	1.19856	-24	1.07941
-24.5	0.738534	-24.5	0.819875	-24.5	0.993948	-24.5	1.16914	-24.5	1.22386	-24.5	1.22217	-24.5	1.17132	-24.5	1.05801
-25	0.71844	-25	0.80768	-25	0.971359	-25	1.14517	-25	1.19827	-25	1.20014	-25	1.14441	-25	1.03688
-25.5	0.703529	-25.5	0.797812	-25.5	0.947389	-25.5	1.12124	-25.5	1.17272	-25.5	1.17761	-25.5	1.11798	-25.5	1.01592
-26	0.684421	-26	0.788459	-26	0.921979	-26	1.09782	-26	1.1474	-26	1.15441	-26	1.09236	-26	0.995212
-26.5	0.667941	-26.5	0.777694	-26.5	0.896511	-26.5	1.07485	-26.5	1.1227	-26.5	1.13032	-26.5	1.06774	-26.5	0.97524
-27	0.65107	-27	0.764523	-27	0.873028	-27	1.0503	-27	1.0989	-27	1.10533	-27	1.04429	-27	0.956063
-27.5	0.635044	-27.5	0.747876	-27.5	0.853269	-27.5	1.02784	-27.5	1.07571	-27.5	1.07969	-27.5	1.02209	-27.5	0.937464
-28	0.620301	-28	0.728169	-28	0.838066	-28	1.00713	-28	1.05308	-28	1.05382	-28	1.00108	-28	0.919316
-28.5	0.613253	-28.5	0.706761	-28.5	0.826029	-28.5	0.987176	-28.5	1.03114	-28.5	1.02817	-28.5	0.981261	-28.5	0.901456
-29	0.597498	-29	0.68591	-29	0.815608	-29	0.966644	-29	1.00963	-29	1.00309	-29	0.962268	-29	0.883811
-29.5	0.584984	-29.5	0.666681	-29.5	0.805427	-29.5	0.94639	-29.5	0.988861	-29.5	0.978909	-29.5	0.944172	-29.5	0.8668
-30	0.572867	-30	0.64993	-30	0.794095	-30	0.92732	-30	0.968963	-30	0.956014	-30	0.92695	-30	0.85048
-30.5	0.560079	-30.5	0.636358	-30.5	0.779496	-30.5	0.908777	-30.5	0.949588	-30.5	0.934954	-30.5	0.91043	-30.5	0.835901
-31	0.548338	-31	0.626396	-31	0.760712	-31	0.890453	-31	0.931157	-31	0.916173	-31	0.894456	-31	0.822188
-31.5	0.538035	-31.5	0.618999	-31.5	0.738381	-31.5	0.872243	-31.5	0.914	-31.5	0.899785	-31.5	0.878693	-31.5	0.807632
-32	0.52708	-32	0.613066	-32	0.714809	-32	0.85476	-32	0.897812	-32	0.885206	-32	0.862462	-32	0.792857
-32.5	0.517196	-32.5	0.607498	-32.5	0.693162	-32.5	0.838814	-32.5	0.881987	-32.5	0.871788	-32.5	0.845617	-32.5	0.777928
-33	0.507079	-33	0.60019	-33	0.676631	-33	0.822671	-33	0.866089	-33	0.858464	-33	0.827767	-33	0.762925
-33.5	0.497663	-33.5	0.589742	-33.5	0.666911	-33.5	0.806027	-33.5	0.849974	-33.5	0.844324	-33.5	0.809341	-33.5	0.747602
-34	0.489494	-34	0.575513	-34	0.662937	-34	0.790849	-34	0.834361	-34	0.828256	-34	0.79083	-34	0.732176
-34.5	0.480738	-34.5	0.558415	-34.5	0.66066	-34.5	0.776569	-34.5	0.818742	-34.5	0.811378	-34.5	0.772972	-34.5	0.717131
-35	0.472087	-35	0.541074	-35	0.654776	-35	0.762239	-35	0.802888	-35	0.793312	-35	0.756417	-35	0.702764
-35.5	0.462785	-35.5	0.525591	-35.5	0.642253	-35.5	0.747836	-35.5	0.787158	-35.5	0.774983	-35.5	0.741658	-35.5	0.688944
-36	0.452776	-36	0.513752	-36	0.623319	-36	0.733907	-36	0.771827	-36	0.757557	-36	0.728915	-36	0.6756
-36.5	0.442821	-36.5	0.505284	-36.5	0.601117	-36.5	0.720075	-36.5	0.75696	-36.5	0.741584	-36.5	0.7177	-36.5	0.662684
-37	0.431955	-37	0.499812	-37	0.592819	-37	0.705808	-37	0.742358	-37	0.727202	-37	0.706927	-37	0.650331
-37.5	0.422386	-37.5	0.495531	-37.5	0.580113	-37.5	0.692032	-37.5	0.7282	-37.5	0.714044	-37.5	0.695327	-37.5	0.639737
-38	0.4132	-38	0.489933	-38	0.573377	-38	0.67941	-38	0.714943	-38	0.701931	-38	0.682546	-38	0.628751
-38.5	0.404952	-38.5	0.481248	-38.5	0.570177	-38.5	0.666852	-38.5	0.701941	-38.5	0.690749	-38.5	0.668698	-38.5	0.617702
-39	0.397186	-39	0.475974	-39	0.566042	-39	0.654588	-39	0.689538	-39	0.680018	-39	0.654754	-39	0.606411
-39.5	0.389815	-39.5	0.463445	-39.5	0.557024	-39.5	0.642707	-39.5	0.677452	-39.5	0.669242	-39.5	0.641369	-39.5	0.595539
-40	0.384426	-40	0.451091	-40	0.543005	-40	0.631551	-40	0.665859	-40	0.658191	-40	0.629306	-40	0.585365
-40.5	0.377829	-40.5	0.440543	-40.5	0.527542	-40.5	0.618297	-40.5	0.6542	-40.5	0.646979	-40.5	0.61939	-40.5	0.575675
-41	0.372274	-41	0.433955	-41	0.51353	-41	0.608608	-41	0.643108	-41	0.63555	-41	0.611486	-41	0.566231
-41.5	0.365283	-41.5	0.430623	-41.5	0.50266	-41.5	0.59796	-41.5	0.631945	-41.5	0.623633	-41.5	0.604493	-41.5	0.557609
-42	0.358834	-42	0.427864	-42	0.497252	-42	0.586566	-42	0.621389	-42	0.610959	-42	0.597186	-42	0.549129
-42.5	0.351345	-42.5	0.422556	-42.5	0.495077	-42.5	0.576215	-42.5	0.611022	-42.5	0.597693	-42.5	0.58859	-42.5	0.539902
-43	0.34567	-43	0.414477	-43	0.48969	-43	0.566943	-43	0.601016	-43	0.584793	-43	0.578127	-43	0.530903
-43.5	0.339749	-43.5	0.403649	-43.5	0.479438	-43.5	0.558026	-43.5	0.590814	-43.5	0.573772	-43.5	0.565918	-43.5	0.522218
-44	0.333752	-44	0.391868	-44	0.468493	-44	0.55006	-44	0.581308	-44	0.56546	-44	0.553199	-44	0.512799
-44.5	0.327978	-44.5	0.383612	-44.5	0.459014	-44.5	0.541419	-44.5	0.571617	-44.5	0.558853	-44.5	0.541065	-44.5	0.503937
-45	0.322232	-45	0.381455	-45	0.451217	-45	0.532634	-45	0.561642	-45	0.551981	-45	0.530526	-45	0.495314
-45.5	0.316272	-45.5	0.381723	-45.5	0.446032	-45.5	0.52328	-45.5	0.553203	-45.5	0.543539	-45.5	0.522095	-45.5	0.48656
-46	0.31126	-46	0.379163	-46	0.439642	-46	0.513563	-46	0.543452	-46	0.533003	-46	0.515226	-46	0.478774
-46.5	0.306475	-46.5	0.369253	-46.5	0.428598	-46.5	0.504385	-46.5	0.534674	-46.5	0.520914	-46.5	0.508845	-46.5	0.47117
-47	0.301328	-47	0.355338	-47	0.418349	-47	0.495388	-47	0.526331	-47	0.509632	-47	0.501732	-47	0.463393
-47.5	0.295546	-47.5	0.345658	-47.5	0.411906	-47.5	0.487249	-47.5	0.51762	-47.5	0.500955	-47.5	0.492967	-47.5	0.456403
-48	0.289729	-48	0.343893	-48	0.407713	-48	0.47969	-48	0.509775	-48	0.494401	-48	0.482478	-48	0.449252
-48.5	0.28283	-48.5	0.346807	-48.5	0.406408	-48.5	0.472919	-48.5	0.501551	-48.5	0.488359	-48.5	0.471465	-48.5	0.442312
-49	0.277982	-49	0.344662	-49	0.403027	-49	0.465996	-49	0.493306	-49	0.481574	-49	0.46254	-49	0.435481
-49.5	0.274197	-49.5	0.332211	-49.5	0.393811	-49.5	0.458833	-49.5	0.484881	-49.5	0.47407	-49.5	0.456297	-49.5	0.428921
-50	0.269507	-50	0.318922	-50	0.383961	-50	0.450645	-50	0.476269	-50	0.466905	-50	0.451179	-50	0.422263
-50.5	0.265655	-50.5	0.313471	-50.5	0.371839	-50.5	0.442378	-50.5	0.468558	-50.5	0.459858	-50.5	0.445825	-50.5	0.415719
-51	0.261654	-51	0.31457	-51	0.365955	-51	0.434074	-51	0.461322	-51	0.452577	-51	0.438983	-51	0.40919
-51.5	0.25905	-51.5	0.31712	-51.5	0.363437	-51.5	0.426875	-51.5	0.454329	-51.5	0.44601	-51.5	0.4306	-51.5	0.402395
-52	0.256489	-52	0.312117	-52	0.360223	-52	0.42013	-52	0.447525	-52	0.439597	-52	0.422399	-52	0.396185
-52.5	0.253831	-52.5	0.300914	-52.5	0.356148	-52.5	0.414313	-52.5	0.440814	-52.5	0.43248	-52.5	0.41699	-52.5	0.389766
-53	0.249701	-53	0.293201	-53	0.350651	-53	0.409018	-53	0.434711	-53	0.424968	-53	0.413199	-53	0.383772
-53.5	0.244616	-53.5	0.292425	-53.5	0.347463	-53.5	0.40337	-53.5	0.428421	-53.5	0.41718	-53.5	0.407281	-53.5	0.377534
-54	0.239292	-54	0.293874	-54	0.346087	-54	0.397124	-54	0.422373	-54	0.409415	-54	0.398499	-54	0.371316
-54.5	0.233696	-54.5	0.287208	-54.5	0.339591	-54.5	0.391458	-54.5	0.415597	-54.5	0.402572	-54.5	0.388744	-54.5	0.364981
-55	0.229972	-55	0.27529	-55	0.331324	-55	0.385541	-55	0.408937	-55	0.397336	-55	0.381236	-55	0.358737
-55.5	0.227479	-55.5	0.270223	-55.5	0.319639	-55.5	0.378869	-55.5	0.401874	-55.5	0.393852	-55.5	0.377435	-55.5	0.352649
-56	0.225681	-56	0.271666	-56	0.31488	-56	0.373067	-56	0.39591	-56	0.387583	-56	0.374394	-56	0.347415
-56.5	0.223672	-56.5	0.270826	-56.5	0.312476	-56.5	0.366948	-56.5	0.390159	-56.5	0.380635	-56.5	0.369591	-56.5	0.343414
-57	0.220373	-57	0.265439	-57	0.311239	-57	0.361625	-57	0.384398	-57	0.373993	-57	0.364409	-57	0.340806
-57.5	0.215992	-57.5	0.259667	-57.5	0.306417	-57.5	0.357257	-57.5	0.378279	-57.5	0.36845	-57.5	0.360619	-57.5	0.33924
-58	0.212414	-58	0.25521	-58	0.29898	-58	0.352502	-58	0.37296	-58	0.366754	-58	0.357801	-58	0.337056
-58.5	0.207338	-58.5	0.252001	-58.5	0.296694	-58.5	0.348503	-58.5	0.36883	-58.5	0.362339	-58.5	0.352157	-58.5	0.332979
-59	0.2036	-59	0.250613	-59	0.29649	-59	0.343176	-59	0.365477	-59	0.356627	-59	0.348941	-59	0.327497
-59.5	0.202812	-59.5	0.2487	-59.5	0.295202	-59.5	0.337633	-59.5	0.363032	-59.5	0.350008	-59.5	0.339941	-59.5	0.320706
-60	0.202667	-60	0.243448	-60	0.287004	-60	0.332458	-60	0.358586	-60	0.343523	-60	0.334062	-60	0.313093
-60.5	0.200907	-60.5	0.239991	-60.5	0.276887	-60.5	0.326821	-60.5	0.352588	-60.5	0.338987	-60.5	0.330119	-60.5	0.305948
-61	0.198159	-61	0.23793	-61	0.272237	-61	0.322241	-61	0.346171	-61	0.335882	-61	0.329697	-61	0.304536
-61.5	0.194469	-61.5	0.233674	-61.5	0.270736	-61.5	0.318291	-61.5	0.338085	-61.5	0.331669	-61.5	0.325199	-61.5	0.300431
-62	0.190751	-62	0.224377	-62	0.270874	-62	0.313961	-62	0.3319	-62	0.326262	-62	0.320537	-62	0.299114
-62.5	0.185995	-62.5	0.22196	-62.5	0.269113	-62.5	0.309798	-62.5	0.327535	-62.5	0.320474	-62.5	0.315582	-62.5	0.295173
-63	0.181034	-63	0.226894	-63	0.26577	-63	0.305306	-63	0.323699	-63	0.315531	-63	0.307489	-63	0.290766
-63.5	0.177485	-63.5	0.223993	-63.5	0.257461	-63.5	0.299714	-63.5	0.321206	-63.5	0.312293	-63.5	0.29597	-63.5	0.286862
-64	0.175624	-64	0.215974	-64	0.253847	-64	0.297436	-64	0.31696	-64	0.307692	-64	0.289846	-64	0.283049
-64.5	0.173963	-64.5	0.214238	-64.5	0.254	-64.5	0.293712	-64.5	0.311943	-64.5	0.302023	-64.5	0.290841	-64.5	0.279687
-65	0.172275	-65	0.217251	-65	0.247171	-65	0.289096	-65	0.307135	-65	0.297693	-65	0.292327	-65	0.275714
-65.5	0.169698	-65.5	0.210203	-65.5	0.238787	-65.5	0.284343	-65.5	0.302595	-65.5	0.295834	-65.5	0.289953	-65.5	0.271724
-66	0.169313	-66	0.206074	-66	0.240344	-66	0.280243	-66	0.299487	-66	0.293044	-66	0.284921	-66	0.267619
-66.5	0.168071	-66.5	0.209987	-66.5	0.239282	-66.5	0.277191	-66.5	0.296008	-66.5	0.287447	-66.5	0.279209	-66.5	0.263905
-67	0.164107	-67	0.205098	-67	0.231382	-67	0.274133	-67	0.292212	-67	0.281834	-67	0.271437	-67	0.260905
-67.5	0.162508	-67.5	0.197712	-67.5	0.230176	-67.5	0.270647	-67.5	0.287865	-67.5	0.278075	-67.5	0.264329	-67.5	0.257315
-68	0.159324	-68	0.199958	-68	0.233981	-68	0.26661	-68	0.283828	-68	0.273191	-68	0.266371	-68	0.253705
-68.5	0.155827	-68.5	0.195158	-68.5	0.227909	-68.5	0.26313	-68.5	0.27953	-68.5	0.267018	-68.5	0.26874	-68.5	0.249302
-69	0.153907	-69	0.189746	-69	0.220291	-69	0.2601	-69	0.275473	-69	0.263696	-69	0.263741	-69	0.245806
-69.5	0.151995	-69.5	0.19054	-69.5	0.222012	-69.5	0.256954	-69.5	0.271401	-69.5	0.264682	-69.5	0.255624	-69.5	0.242915
-70	0.149307	-70	0.186188	-70	0.217091	-70	0.252224	-70	0.268299	-70	0.263071	-70	0.251497	-70	0.239642
-70.5	0.148019	-70.5	0.183112	-70.5	0.207134	-70.5	0.247496	-70.5	0.264971	-70.5	0.255828	-70.5	0.248148	-70.5	0.236881
-71	0.147564	-71	0.185052	-71	0.208293	-71	0.243675	-71	0.262169	-71	0.253584	-71	0.246943	-71	0.23464
-71.5	0.144274	-71.5	0.179736	-71.5	0.208649	-71.5	0.241252	-71.5	0.258421	-71.5	0.255111	-71.5	0.251587	-71.5	0.232087
-72	0.142204	-72	0.179121	-72	0.20494	-72	0.238967	-72	0.254754	-72	0.24938	-72	0.248346	-72	0.228849
-72.5	0.141108	-72.5	0.177287	-72.5	0.205695	-72.5	0.236371	-72.5	0.251973	-72.5	0.24106	-72.5	0.236176	-72.5	0.225324
-73	0.138553	-73	0.174585	-73	0.202339	-73	0.233347	-73	0.250129	-73	0.241004	-73	0.228934	-73	0.222386
-73.5	0.135601	-73.5	0.171796	-73.5	0.196599	-73.5	0.230886	-73.5	0.247159	-73.5	0.240115	-73.5	0.229727	-73.5	0.220039
-74	0.133514	-74	0.167378	-74	0.197303	-74	0.227989	-74	0.242887	-74	0.233387	-74	0.225055	-74	0.217327
-74.5	0.133577	-74.5	0.168053	-74.5	0.192236	-74.5	0.225007	-74.5	0.23932	-74.5	0.231779	-74.5	0.220501	-74.5	0.214411
-75	0.131999	-75	0.162867	-75	0.186635	-75	0.220458	-75	0.236365	-75	0.23239	-75	0.223365	-75	0.211352
-75.5	0.131027	-75.5	0.163794	-75.5	0.18557	-75.5	0.216294	-75.5	0.23305	-75.5	0.226961	-75.5	0.221163	-75.5	0.2082
-76	0.129003	-76	0.162088	-76	0.183989	-76	0.213583	-76	0.228708	-76	0.224087	-76	0.21358	-76	0.205274
-76.5	0.125781	-76.5	0.155569	-76.5	0.183907	-76.5	0.21144	-76.5	0.225798	-76.5	0.223734	-76.5	0.212006	-76.5	0.20274
-77	0.126179	-77	0.160231	-77	0.178096	-77	0.209511	-77	0.223792	-77	0.216661	-77	0.210429	-77	0.200829
-77.5	0.124711	-77.5	0.153879	-77.5	0.184378	-77.5	0.207457	-77.5	0.222232	-77.5	0.21113	-77.5	0.204409	-77.5	0.198439
-78	0.12032	-78	0.152814	-78	0.177592	-78	0.205418	-78	0.220114	-78	0.213982	-78	0.200634	-78	0.195592
-78.5	0.119821	-78.5	0.149143	-78.5	0.173666	-78.5	0.202781	-78.5	0.216985	-78.5	0.212039	-78.5	0.199376	-78.5	0.193101
-79	0.117215	-79	0.149922	-79	0.179447	-79	0.200438	-79	0.212253	-79	0.20455	-79	0.201062	-79	0.191651
-79.5	0.116494	-79.5	0.147415	-79.5	0.162005	-79.5	0.198212	-79.5	0.207879	-79.5	0.20659	-79.5	0.20171	-79.5	0.190572
-80	0.115833	-80	0.144038	-80	0.170031	-80	0.195211	-80	0.20581	-80	0.204285	-80	0.201238	-80	0.189111
-80.5	0.114787	-80.5	0.141332	-80.5	0.160698	-80.5	0.192019	-80.5	0.204903	-80.5	0.195322	-80.5	0.195307	-80.5	0.186417
-81	0.112674	-81	0.140357	-81	0.163564	-81	0.189413	-81	0.203038	-81	0.199907	-81	0.192111	-81	0.183564
-81.5	0.11253	-81.5	0.139972	-81.5	0.164345	-81.5	0.187768	-81.5	0.200965	-81.5	0.19624	-81.5	0.190747	-81.5	0.181056
-82	0.110481	-82	0.13853	-82	0.163893	-82	0.186754	-82	0.200143	-82	0.188101	-82	0.179058	-82	0.177367
-82.5	0.10842	-82.5	0.136493	-82.5	0.161906	-82.5	0.184383	-82.5	0.198037	-82.5	0.189793	-82.5	0.175222	-82.5	0.173725
-83	0.105165	-83	0.132987	-83	0.154471	-83	0.183214	-83	0.195509	-83	0.186177	-83	0.18251	-83	0.173285
-83.5	0.105173	-83.5	0.129808	-83.5	0.157436	-83.5	0.181464	-83.5	0.19205	-83.5	0.186553	-83.5	0.183477	-83.5	0.174369
-84	0.104011	-84	0.128723	-84	0.153074	-84	0.179211	-84	0.188174	-84	0.186153	-84	0.181644	-84	0.173415
-84.5	0.103185	-84.5	0.130563	-84.5	0.147649	-84.5	0.176449	-84.5	0.18744	-84.5	0.180209	-84.5	0.176694	-84.5	0.170605
-85	0.103893	-85	0.13027	-85	0.147638	-85	0.172447	-85	0.188941	-85	0.180442	-85	0.174889	-85	0.167343
-85.5	0.105417	-85.5	0.130419	-85.5	0.143192	-85.5	0.169045	-85.5	0.188824	-85.5	0.177349	-85.5	0.174336	-85.5	0.164732
-86	0.103541	-86	0.126025	-86	0.145684	-86	0.167999	-86	0.187181	-86	0.171681	-86	0.171356	-86	0.162736
-86.5	0.102804	-86.5	0.123988	-86.5	0.143589	-86.5	0.167555	-86.5	0.182223	-86.5	0.171327	-86.5	0.164269	-86.5	0.159481
-87	0.098145	-87	0.127568	-87	0.144242	-87	0.165584	-87	0.179268	-87	0.169046	-87	0.158938	-87	0.159196
-87.5	0.100056	-87.5	0.117353	-87.5	0.13974	-87.5	0.164232	-87.5	0.176002	-87.5	0.166113	-87.5	0.158675	-87.5	0.158143
-88	0.09314	-88	0.120016	-88	0.143642	-88	0.162733	-88	0.171345	-88	0.167738	-88	0.156603	-88	0.157298
-88.5	0.090682	-88.5	0.112695	-88.5	0.138234	-88.5	0.161279	-88.5	0.168396	-88.5	0.161795	-88.5	0.162164	-88.5	0.15436
-89	0.092897	-89	0.118006	-89	0.132847	-89	0.157684	-89	0.167591	-89	0.164398	-89	0.158808	-89	0.151721
-89.5	0.091296	-89.5	0.114501	-89.5	0.132048	-89.5	0.154255	-89.5	0.166583	-89.5	0.160079	-89.5	0.155747	-89.5	0.150022
-90	0.091096	-90	0.115702	-90	0.132575	-90	0.151637	-90	0.16451	-90	0.158401	-90	0.156411	-90	0.148748
-90.5	0.089992	-90.5	0.113424	-90.5	0.126152	-90.5	0.15113	-90.5	0.164446	-90.5	0.15882	-90.5	0.157437	-90.5	0.146299
-91	0.090738	-91	0.114081	-91	0.131687	-91	0.150943	-91	0.162297	-91	0.152501	-91	0.148741	-91	0.14313
-91.5	0.089719	-91.5	0.112397	-91.5	0.126652	-91.5	0.148124	-91.5	0.159012	-91.5	0.153071	-91.5	0.144332	-91.5	0.142553
-92	0.087102	-92	0.113189	-92	0.126867	-92	0.146894	-92	0.157852	-92	0.150981	-92	0.142375	-92	0.140574
-92.5	0.084035	-92.5	0.106961	-92.5	0.131865	-92.5	0.14589	-92.5	0.156183	-92.5	0.148269	-92.5	0.14843	-92.5	0.138145
-93	0.084284	-93	0.110443	-93	0.121682	-93	0.14408	-93	0.154319	-93	0.150257	-93	0.142223	-93	0.137173
-93.5	0.084024	-93.5	0.103689	-93.5	0.12484	-93.5	0.142356	-93.5	0.151431	-93.5	0.145691	-93.5	0.143882	-93.5	0.13583
-94	0.082099	-94	0.105762	-94	0.118643	-94	0.140841	-94	0.149498	-94	0.146048	-94	0.144339	-94	0.133292
-94.5	0.08408	-94.5	0.108201	-94.5	0.116321	-94.5	0.138569	-94.5	0.149645	-94.5	0.142771	-94.5	0.138804	-94.5	0.13217
-95	0.080196	-95	0.100426	-95	0.117446	-95	0.136297	-95	0.148492	-95	0.140352	-95	0.13385	-95	0.131626
-95.5	0.080317	-95.5	0.103948	-95.5	0.112288	-95.5	0.135467	-95.5	0.145451	-95.5	0.140821	-95.5	0.133465	-95.5	0.129499
-96	0.079649	-96	0.102051	-96	0.114236	-96	0.135042	-96	0.142161	-96	0.135285	-96	0.13518	-96	0.128471
-96.5	0.077297	-96.5	0.0986292	-96.5	0.118808	-96.5	0.133339	-96.5	0.142322	-96.5	0.135818	-96.5	0.130291	-96.5	0.126877
-97	0.077917	-97	0.100593	-97	0.108172	-97	0.132423	-97	0.140718	-97	0.133897	-97	0.133715	-97	0.124854
-97.5	0.076118	-97.5	0.0977155	-97.5	0.112524	-97.5	0.130953	-97.5	0.140257	-97.5	0.132915	-97.5	0.125655	-97.5	0.124439
-98	0.073544	-98	0.0928972	-98	0.112208	-98	0.128638	-98	0.138159	-98	0.132217	-98	0.129609	-98	0.122277
-98.5	0.07714	-98.5	0.0978605	-98.5	0.104579	-98.5	0.127462	-98.5	0.136232	-98.5	0.130695	-98.5	0.126829	-98.5	0.120094
-99	0.070766	-99	0.0931773	-99	0.111343	-99	0.125888	-99	0.133968	-99	0.12752	-99	0.125295	-99	0.119568
-99.5	0.073648	-99.5	0.0920454	-99.5	0.106313	-99.5	0.122889	-99.5	0.133512	-99.5	0.128386	-99.5	0.125511	-99.5	0.118479
-100	0.071074	-100	0.0959831	-100	0.0987666	-100	0.122169	-100	0.130985	-100	0.123141	-100	0.121253	-100	0.117103
-100.5	0.069182	-100.5	0.0918948	-100.5	0.104774	-100.5	0.119374	-100.5	0.129136	-100.5	0.124015	-100.5	0.122616	-100.5	0.115581
-101	0.072116	-101	0.0910019	-101	0.102484	-101	0.121053	-101	0.128635	-101	0.122007	-101	0.120051	-101	0.114063
-101.5	0.068733	-101.5	0.0877473	-101.5	0.105525	-101.5	0.120175	-101.5	0.126661	-101.5	0.120264	-101.5	0.117097	-101.5	0.113504
-102	0.066574	-102	0.0949734	-102	0.100875	-102	0.116318	-102	0.126154	-102	0.120594	-102	0.117488	-102	0.111267
-102.5	0.068567	-102.5	0.0911909	-102.5	0.0970263	-102.5	0.117209	-102.5	0.124439	-102.5	0.117728	-102.5	0.113001	-102.5	0.109914
-103	0.067789	-103	0.0903261	-103	0.0995438	-103	0.115856	-103	0.122397	-103	0.118364	-103	0.114545	-103	0.10967
-103.5	0.067216	-103.5	0.0876879	-103.5	0.0964836	-103.5	0.113253	-103.5	0.120317	-103.5	0.116166	-103.5	0.112403	-103.5	0.109165
-104	0.066882	-104	0.0922629	-104	0.0913293	-104	0.112327	-104	0.119719	-104	0.114688	-104	0.116471	-104	0.106764
-104.5	0.063901	-104.5	0.0880208	-104.5	0.0928208	-104.5	0.109404	-104.5	0.118683	-104.5	0.11491	-104.5	0.112564	-104.5	0.105416
-105	0.067336	-105	0.0833014	-105	0.0954746	-105	0.109281	-105	0.115879	-105	0.11183	-105	0.107536	-105	0.1047
-105.5	0.064553	-105.5	0.0856164	-105.5	0.092487	-105.5	0.110001	-105.5	0.11649	-105.5	0.112211	-105.5	0.103996	-105.5	0.106723
-106	0.063328	-106	0.0814883	-106	0.0906238	-106	0.107843	-106	0.1148	-106	0.108636	-106	0.106177	-106	0.103847
-106.5	0.062245	-106.5	0.0818187	-106.5	0.0883432	-106.5	0.106995	-106.5	0.114577	-106.5	0.109886	-106.5	0.105025	-106.5	0.102158
-107	0.059597	-107	0.0819406	-107	0.0997382	-107	0.104953	-107	0.111817	-107	0.109114	-107	0.111124	-107	0.101966
-107.5	0.061728	-107.5	0.0758693	-107.5	0.0937402	-107.5	0.103969	-107.5	0.111879	-107.5	0.104237	-107.5	0.103963	-107.5	0.0989341
-108	0.061945	-108	0.0788481	-108	0.0825976	-108	0.103274	-108	0.108912	-108	0.106591	-108	0.105972	-108	0.0982879
-108.5	0.058369	-108.5	0.0784754	-108.5	0.0833595	-108.5	0.102696	-108.5	0.10829	-108.5	0.103953	-108.5	0.099157	-108.5	0.0966479
-109	0.060517	-109	0.0778078	-109	0.0857783	-109	0.101421	-109	0.106713	-109	0.108063	-109	0.101026	-109	0.097055
-109.5	0.05862	-109.5	0.0756081	-109.5	0.0858377	-109.5	0.0986754	-109.5	0.106611	-109.5	0.0997592	-109.5	0.0992022	-109.5	0.0991245
-110	0.056608	-110	0.0763723	-110	0.0875377	-110	0.0977954	-110	0.102946	-110	0.101985	-110	0.101827	-110	0.0970312
-110.5	0.05895	-110.5	0.0746212	-110.5	0.0818965	-110.5	0.0992683	-110.5	0.104618	-110.5	0.102829	-110.5	0.0964236	-110.5	0.0946339
-111	0.055237	-111	0.0740837	-111	0.087236	-111	0.0956132	-111	0.106518	-111	0.0934503	-111	0.0866977	-111	0.0961595
-111.5	0.057689	-111.5	0.0733003	-111.5	0.0831259	-111.5	0.0951402	-111.5	0.105323	-111.5	0.0961031	-111.5	0.0920311	-111.5	0.0907651
-112	0.056884	-112	0.0713049	-112	0.0762532	-112	0.0961648	-112	0.101878	-112	0.0991174	-112	0.097	-112	0.0882693
-112.5	0.052706	-112.5	0.0706325	-112.5	0.0835579	-112.5	0.0937353	-112.5	0.101598	-112.5	0.0936336	-112.5	0.101046	-112.5	0.0884977
-113	0.058813	-113	0.0669364	-113	0.0798384	-113	0.0941126	-113	0.0996307	-113	0.093717	-113	0.0902132	-113	0.0892936
-113.5	0.053725	-113.5	0.0676816	-113.5	0.0765277	-113.5	0.0933506	-113.5	0.0959422	-113.5	0.0958942	-113.5	0.088576	-113.5	0.0894667
-114	0.051451	-114	0.0691384	-114	0.0785561	-114	0.0906433	-114	0.096434	-114	0.0922134	-114	0.0907733	-114	0.0888016
-114.5	0.054884	-114.5	0.0675507	-114.5	0.0776372	-114.5	0.0919735	-114.5	0.0942118	-114.5	0.0897496	-114.5	0.0923797	-114.5	0.0879812
-115	0.050933	-115	0.069066	-115	0.0759479	-115	0.0878775	-115	0.0949135	-115	0.0895322	-115	0.0853237	-115	0.0871095
-115.5	0.053242	-115.5	0.0675267	-115.5	0.0816004	-115.5	0.0863643	-115.5	0.0937733	-115.5	0.0902934	-115.5	0.085994	-115.5	0.0868826
-116	0.053867	-116	0.0636302	-116	0.0799936	-116	0.0885653	-116	0.0935769	-116	0.0935241	-116	0.0903372	-116	0.084959
-116.5	0.047736	-116.5	0.0649871	-116.5	0.073315	-116.5	0.086834	-116.5	0.0914991	-116.5	0.0893666	-116.5	0.0840327	-116.5	0.082915
-117	0.052557	-117	0.0633439	-117	0.0752403	-117	0.0865569	-117	0.0904487	-117	0.0889755	-117	0.0886456	-117	0.0827336
-117.5	0.049854	-117.5	0.0652752	-117.5	0.073638	-117.5	0.0863154	-117.5	0.0901959	-117.5	0.0887757	-117.5	0.0775924	-117.5	0.0825132
-118	0.04697	-118	0.0682239	-118	0.0724984	-118	0.0834089	-118	0.0873477	-118	0.0854668	-118	0.0885186	-118	0.0802804
-118.5	0.051316	-118.5	0.0639588	-118.5	0.0736218	-118.5	0.0837485	-118.5	0.0871218	-118.5	0.0851872	-118.5	0.0789613	-118.5	0.0801558
-119	0.04683	-119	0.0642431	-119	0.0707243	-119	0.0824788	-119	0.0890985	-119	0.0851433	-119	0.0826593	-119	0.0799966
-119.5	0.045632	-119.5	0.0612112	-119.5	0.0661199	-119.5	0.0796845	-119.5	0.0858495	-119.5	0.0839165	-119.5	0.0821888	-119.5	0.078711
-120	0.0486	-120	0.0589796	-120	0.0674507	-120	0.0828074	-120	0.085489	-120	0.082	-120	0.0736939	-120	0.0793109
-120.5	0.044199	-120.5	0.0617803	-120.5	0.0666664	-120.5	0.0798442	-120.5	0.0860013	-120.5	0.0811479	-120.5	0.0799031	-120.5	0.078768
-121	0.047627	-121	0.0584742	-121	0.0709923	-121	0.0805675	-121	0.0830353	-121	0.0792927	-121	0.0790625	-121	0.0758843
-121.5	0.044676	-121.5	0.0563959	-121.5	0.0680175	-121.5	0.0790292	-121.5	0.084896	-121.5	0.0812442	-121.5	0.0775177	-121.5	0.0765785
-122	0.041576	-122	0.055603	-122	0.0660227	-122	0.0759392	-122	0.0822007	-122	0.0783222	-122	0.0769575	-122	0.0727002
-122.5	0.047296	-122.5	0.0559276	-122.5	0.0652008	-122.5	0.0785354	-122.5	0.0808131	-122.5	0.0767903	-122.5	0.0771788	-122.5	0.0753453
-123	0.045538	-123	0.0546356	-123	0.0661279	-123	0.0758996	-123	0.0825232	-123	0.0774537	-123	0.0759627	-123	0.0734023
-123.5	0.042804	-123.5	0.0565968	-123.5	0.0613206	-123.5	0.072391	-123.5	0.0794811	-123.5	0.0762261	-123.5	0.0750009	-123.5	0.0731337
-124	0.044192	-124	0.0543489	-124	0.0648859	-124	0.0753336	-124	0.0796372	-124	0.0765365	-124	0.0720862	-124	0.0743383
-124.5	0.04209	-124.5	0.0582854	-124.5	0.0689233	-124.5	0.0721794	-124.5	0.0801535	-124.5	0.0747668	-124.5	0.0726774	-124.5	0.0715846
-125	0.043999	-125	0.0575244	-125	0.0616152	-125	0.0727081	-125	0.0759854	-125	0.0742285	-125	0.0706858	-125	0.0709279
-125.5	0.04433	-125.5	0.0575035	-125.5	0.0638438	-125.5	0.0739438	-125.5	0.0778415	-125.5	0.074998	-125.5	0.0680983	-125.5	0.0703506
-126	0.035728	-126	0.0578796	-126	0.0597275	-126	0.070603	-126	0.0766782	-126	0.0742152	-126	0.0747423	-126	0.0683348
-126.5	0.042088	-126.5	0.054714	-126.5	0.057881	-126.5	0.0713016	-126.5	0.0754576	-126.5	0.0710235	-126.5	0.0687454	-126.5	0.0673768
-127	0.043227	-127	0.05484	-127	0.071322	-127	0.0729445	-127	0.0770339	-127	0.0745689	-127	0.0710814	-127	0.0677025
-127.5	0.038447	-127.5	0.0548938	-127.5	0.0558909	-127.5	0.0684171	-127.5	0.0729313	-127.5	0.0707776	-127.5	0.07005	-127.5	0.0661946
-128	0.04366	-128	0.0520816	-128	0.0549159	-128	0.0709131	-128	0.070832	-128	0.0698217	-128	0.0686265	-128	0.0654133
-128.5	0.038068	-128.5	0.0535108	-128.5	0.0605227	-128.5	0.0668082	-128.5	0.0747151	-128.5	0.0693542	-128.5	0.0679421	-128.5	0.0653581
-129	0.036943	-129	0.0498301	-129	0.0610986	-129	0.0654938	-129	0.0703939	-129	0.0664847	-129	0.0680276	-129	0.0632207
-129.5	0.040454	-129.5	0.0510658	-129.5	0.0538237	-129.5	0.0692727	-129.5	0.0707526	-129.5	0.0645485	-129.5	0.068094	-129.5	0.0644548
-130	0.034088	-130	0.0558885	-130	0.0683489	-130	0.0642105	-130	0.0719601	-130	0.0671572	-130	0.0622141	-130	0.0630025
-130.5	0.037347	-130.5	0.0539783	-130.5	0.0536239	-130.5	0.0676128	-130.5	0.0691704	-130.5	0.0658384	-130.5	0.0665788	-130.5	0.0613498
-131	0.039223	-131	0.0533135	-131	0.0605099	-131	0.0668074	-131	0.0694874	-131	0.0675898	-131	0.0728491	-131	0.0615658
-131.5	0.034508	-131.5	0.0488505	-131.5	0.0547614	-131.5	0.0626114	-131.5	0.0694688	-131.5	0.066279	-131.5	0.0659961	-131.5	0.060428
-132	0.037463	-132	0.0460403	-132	0.049141	-132	0.0654448	-132	0.067069	-132	0.0636655	-132	0.0627631	-132	0.06028
-132.5	0.036859	-132.5	0.0496013	-132.5	0.061659	-132.5	0.0634355	-132.5	0.068175	-132.5	0.0655884	-132.5	0.0674149	-132.5	0.060048
-133	0.033963	-133	0.0542333	-133	0.0507387	-133	0.0591751	-133	0.0644271	-133	0.0630142	-133	0.0650335	-133	0.0579449
-133.5	0.035416	-133.5	0.0502249	-133.5	0.0478894	-133.5	0.0621521	-133.5	0.0674228	-133.5	0.0611777	-133.5	0.0659785	-133.5	0.0592899
-134	0.033957	-134	0.0479802	-134	0.0579978	-134	0.0574204	-134	0.0645513	-134	0.063794	-134	0.057189	-134	0.0567985
-134.5	0.031752	-134.5	0.0454164	-134.5	0.0468687	-134.5	0.0584885	-134.5	0.0627686	-134.5	0.0629023	-134.5	0.0587508	-134.5	0.0559087
-135	0.036225	-135	0.0493231	-135	0.0572578	-135	0.0615145	-135	0.0633969	-135	0.0604931	-135	0.0637669	-135	0.058659
-135.5	0.031023	-135.5	0.0460149	-135.5	0.050099	-135.5	0.0594878	-135.5	0.0612157	-135.5	0.0645586	-135.5	0.0548021	-135.5	0.0557381
-136	0.032215	-136	0.0422864	-136	0.0446636	-136	0.060698	-136	0.0605243	-136	0.0613473	-136	0.0575469	-136	0.0582825
-136.5	0.033455	-136.5	0.0471373	-136.5	0.0563845	-136.5	0.059892	-136.5	0.06428	-136.5	0.057935	-136.5	0.0558365	-136.5	0.0559546
-137	0.03812	-137	0.0493807	-137	0.0539897	-137	0.0565088	-137	0.0622249	-137	0.0594022	-137	0.0472631	-137	0.0579191
-137.5	0.033152	-137.5	0.04032	-137.5	0.0405845	-137.5	0.0587772	-137.5	0.0617172	-137.5	0.05648	-137.5	0.0603428	-137.5	0.0541254
-138	0.035312	-138	0.0514995	-138	0.0620913	-138	0.0544003	-138	0.0613777	-138	0.0569845	-138	0.0568066	-138	0.0535203
-138.5	0.035391	-138.5	0.0421353	-138.5	0.0444771	-138.5	0.0576136	-138.5	0.05954	-138.5	0.0579366	-138.5	0.048944	-138.5	0.0523607
-139	0.034394	-139	0.0459431	-139	0.0461638	-139	0.0557679	-139	0.0599535	-139	0.055105	-139	0.0543249	-139	0.0543142
-139.5	0.033772	-139.5	0.0432633	-139.5	0.0545026	-139.5	0.0535152	-139.5	0.0578195	-139.5	0.0601661	-139.5	0.0542105	-139.5	0.0535944
-140	0.03291	-140	0.0392153	-140	0.0446216	-140	0.0571444	-140	0.0552155	-140	0.0547389	-140	0.0567945	-140	0.051885
-140.5	0.031848	-140.5	0.0379117	-140.5	0.0564997	-140.5	0.0534637	-140.5	0.0574424	-140.5	0.051006	-140.5	0.060384	-140.5	0.0532054
-141	0.035936	-141	0.0497306	-141	0.0518138	-141	0.0512318	-141	0.0552304	-141	0.0558647	-141	0.0555481	-141	0.0511405
-141.5	0.032827	-141.5	0.0353908	-141.5	0.0403206	-141.5	0.0552885	-141.5	0.0574983	-141.5	0.052418	-141.5	0.0589063	-141.5	0.0507807
-142	0.027765	-142	0.0450055	-142	0.0514346	-142	0.0510228	-142	0.056808	-142	0.0520007	-142	0.0473974	-142	0.0520983
-142.5	0.036661	-142.5	0.0417214	-142.5	0.0440019	-142.5	0.0521863	-142.5	0.0534767	-142.5	0.0541213	-142.5	0.0484091	-142.5	0.0490837
-143	0.032597	-143	0.036614	-143	0.0418783	-143	0.0524242	-143	0.0570812	-143	0.0502391	-143	0.0579932	-143	0.0489186
-143.5	0.030104	-143.5	0.0481903	-143.5	0.0482385	-143.5	0.048248	-143.5	0.0539539	-143.5	0.050731	-143.5	0.0477818	-143.5	0.0486303
-144	0.031642	-144	0.0318186	-144	0.0429289	-144	0.052859	-144	0.0517322	-144	0.0542912	-144	0.0548764	-144	0.0484319
-144.5	0.029273	-144.5	0.0419022	-144.5	0.0352108	-144.5	0.0498827	-144.5	0.0554813	-144.5	0.0476296	-144.5	0.049528	-144.5	0.0494354
-145	0.03335	-145	0.0413179	-145	0.0439127	-145	0.0485516	-145	0.0523959	-145	0.0472684	-145	0.0502129	-145	0.0471089
-145.5	0.028922	-145.5	0.0333336	-145.5	0.045791	-145.5	0.0529059	-145.5	0.0519169	-145.5	0.0520606	-145.5	0.0500177	-145.5	0.0470231
-146	0.025964	-146	0.0465134	-146	0.0347964	-146	0.0471629	-146	0.0525799	-146	0.0496947	-146	0.0455042	-146	0.0470567
-146.5	0.030697	-146.5	0.0414898	-146.5	0.0434305	-146.5	0.0493815	-146.5	0.0512624	-146.5	0.0486884	-146.5	0.0491159	-146.5	0.0458687
-147	0.027828	-147	0.0307998	-147	0.0304174	-147	0.0481826	-147	0.0513412	-147	0.0481593	-147	0.0429219	-147	0.0479887
-147.5	0.02747	-147.5	0.0403701	-147.5	0.0407155	-147.5	0.0447193	-147.5	0.0512693	-147.5	0.0465853	-147.5	0.0446826	-147.5	0.0451278
-148	0.031947	-148	0.0394759	-148	0.0514811	-148	0.0487037	-148	0.0488147	-148	0.0480779	-148	0.0487972	-148	0.0441676
-148.5	0.024229	-148.5	0.0320463	-148.5	0.0357267	-148.5	0.0461108	-148.5	0.0502584	-148.5	0.0459224	-148.5	0.0419295	-148.5	0.0455325
-149	0.028754	-149	0.0406868	-149	0.0382898	-149	0.0444869	-149	0.0493242	-149	0.0457235	-149	0.0480072	-149	0.0451201
-149.5	0.032241	-149.5	0.0313595	-149.5	0.0457603	-149.5	0.0490919	-149.5	0.0484506	-149.5	0.0475379	-149.5	0.0455483	-149.5	0.0440991
-150	0.020992	-150	0.0359428	-150	0.0359195	-150	0.0440308	-150	0.0506606	-150	0.0446294	-150	0.0408327	-150	0.0426403
-150.5	0.029981	-150.5	0.0434435	-150.5	0.0378631	-150.5	0.0461659	-150.5	0.0480059	-150.5	0.0467218	-150.5	0.0491136	-150.5	0.0433749
-151	0.027385	-151	0.028621	-151	0.0422033	-151	0.0463521	-151	0.0477481	-151	0.044853	-151	0.0392702	-151	0.0438347
-151.5	0.020169	-151.5	0.0365276	-151.5	0.0353446	-151.5	0.0422426	-151.5	0.0474641	-151.5	0.0426828	-151.5	0.0552891	-151.5	0.0417568
-152	0.02645	-152	0.0403096	-152	0.0303866	-152	0.0455251	-152	0.0453119	-152	0.0437511	-152	0.0432189	-152	0.0418985
-152.5	0.023342	-152.5	0.0316123	-152.5	0.0324921	-152.5	0.045047	-152.5	0.0449848	-152.5	0.0426499	-152.5	0.0374116	-152.5	0.0426144
-153	0.022956	-153	0.0327572	-153	0.0282303	-153	0.0392388	-153	0.0470329	-153	0.0406834	-153	0.0420002	-153	0.040801
-153.5	0.028637	-153.5	0.0337562	-153.5	0.0381567	-153.5	0.042994	-153.5	0.0452697	-153.5	0.0435515	-153.5	0.0387683	-153.5	0.0423451
-154	0.018973	-154	0.0288572	-154	0.044263	-154	0.0403694	-154	0.0449471	-154	0.04241	-154	0.0416723	-154	0.0391833
-154.5	0.024041	-154.5	0.0370426	-154.5	0.0402577	-154.5	0.0409139	-154.5	0.043636	-154.5	0.0401963	-154.5	0.0495565	-154.5	0.0379106
-155	0.028635	-155	0.0303836	-155	0.0470689	-155	0.0430668	-155	0.0454447	-155	0.0409701	-155	0.0355731	-155	0.0393234
-155.5	0.018624	-155.5	0.0285994	-155.5	0.0385481	-155.5	0.0389238	-155.5	0.0457185	-155.5	0.042331	-155.5	0.0526513	-155.5	0.0377329
-156	0.026436	-156	0.0358137	-156	0.034108	-156	0.0454723	-156	0.0434052	-156	0.0401842	-156	0.0334086	-156	0.0388477
-156.5	0.024599	-156.5	0.0336153	-156.5	0.0447836	-156.5	0.0424685	-156.5	0.0437892	-156.5	0.0432706	-156.5	0.0364542	-156.5	0.039055
-157	0.02046	-157	0.0297467	-157	0.0404905	-157	0.038522	-157	0.0434419	-157	0.038162	-157	0.0447167	-157	0.0374048
-157.5	0.026574	-157.5	0.0328687	-157.5	0.0355228	-157.5	0.0415335	-157.5	0.0426835	-157.5	0.0370232	-157.5	0.0374722	-157.5	0.0371085
-158	0.017765	-158	0.0302918	-158	0.0363647	-158	0.0386984	-158	0.0430492	-158	0.0400552	-158	0.0387759	-158	0.0377084
-158.5	0.024088	-158.5	0.0301705	-158.5	0.0249266	-158.5	0.0408421	-158.5	0.041233	-158.5	0.0346701	-158.5	0.0391911	-158.5	0.0350941
-159	0.025641	-159	0.0321188	-159	0.0315583	-159	0.0401084	-159	0.0432804	-159	0.0411349	-159	0.0372934	-159	0.038739
-159.5	0.01711	-159.5	0.0286028	-159.5	0.0308194	-159.5	0.0356352	-159.5	0.0411666	-159.5	0.0381883	-159.5	0.0441132	-159.5	0.0330688
-160	0.02216	-160	0.0289265	-160	0.0314681	-160	0.0411074	-160	0.0386985	-160	0.0350961	-160	0.0312187	-160	0.0349077
-160.5	0.022767	-160.5	0.0319708	-160.5	0.0426767	-160.5	0.0400088	-160.5	0.0418159	-160.5	0.0366196	-160.5	0.045422	-160.5	0.0370635
-161	0.018448	-161	0.0265147	-161	0.0291643	-161	0.0364948	-161	0.0392213	-161	0.0407547	-161	0.0506888	-161	0.0373152
-161.5	0.021179	-161.5	0.029034	-161.5	0.0215567	-161.5	0.0395702	-161.5	0.0382234	-161.5	0.0332831	-161.5	0.0276013	-161.5	0.0362183
-162	0.022449	-162	0.03322	-162	0.0407617	-162	0.0362643	-162	0.0365338	-162	0.0337846	-162	0.0406273	-162	0.0390419
-162.5	0.021584	-162.5	0.0277136	-162.5	0.0238779	-162.5	0.0374074	-162.5	0.0402401	-162.5	0.0337255	-162.5	0.0281848	-162.5	0.0324926
-163	0.026036	-163	0.0338271	-163	0.0347816	-163	0.0372247	-163	0.0407083	-163	0.033837	-163	0.0277954	-163	0.0373329
-163.5	0.017128	-163.5	0.0342193	-163.5	0.0327699	-163.5	0.03436	-163.5	0.0437301	-163.5	0.0378489	-163.5	0.0443393	-163.5	0.0328751
-164	0.022306	-164	0.0252913	-164	0.0296479	-164	0.0394625	-164	0.0359538	-164	0.034069	-164	0.0262666	-164	0.0302968
-164.5	0.022362	-164.5	0.0391573	-164.5	0.0364508	-164.5	0.0389749	-164.5	0.0430057	-164.5	0.0334779	-164.5	0.0391186	-164.5	0.0356427
-165	0.018044	-165	0.0261405	-165	0.0306451	-165	0.0341891	-165	0.0383254	-165	0.03547	-165	0.0292999	-165	0.0319183
-165.5	0.019671	-165.5	0.0245562	-165.5	0.0288597	-165.5	0.034964	-165.5	0.0342645	-165.5	0.030266	-165.5	0.0273744	-165.5	0.0337967
-166	0.021037	-166	0.0272742	-166	0.0424832	-166	0.0364505	-166	0.0358551	-166	0.0333298	-166	0.052076	-166	0.0349193
-166.5	0.019589	-166.5	0.0249471	-166.5	0.0244685	-166.5	0.034416	-166.5	0.034858	-166.5	0.0315384	-166.5	0.023743	-166.5	0.0304001
-167	0.020626	-167	0.0289949	-167	0.0274867	-167	0.0340096	-167	0.035991	-167	0.0311984	-167	0.0399749	-167	0.0317951
-167.5	0.018425	-167.5	0.0297809	-167.5	0.0278008	-167.5	0.0311328	-167.5	0.0370312	-167.5	0.0358843	-167.5	0.033497	-167.5	0.0324542
-168	0.019093	-168	0.0211048	-168	0.0222892	-168	0.0356077	-168	0.0327547	-168	0.030438	-168	0.0240941	-168	0.02818
-168.5	0.02192	-168.5	0.029468	-168.5	0.0477917	-168.5	0.0370411	-168.5	0.0353076	-168.5	0.0294919	-168.5	0.0432646	-168.5	0.0338923
-169	0.01982	-169	0.0243854	-169	0.0324313	-169	0.0309484	-169	0.0370226	-169	0.0314983	-169	0.0187237	-169	0.0332631
-169.5	0.017994	-169.5	0.024866	-169.5	0.0220156	-169.5	0.0347138	-169.5	0.0324014	-169.5	0.0313276	-169.5	0.0313728	-169.5	0.0277327
-170	0.018656	-170	0.0271805	-170	0.038411	-170	0.0343051	-170	0.0359969	-170	0.0309485	-170	0.0349833	-170	0.0330839
-170.5	0.018452	-170.5	0.0234838	-170.5	0.0311736	-170.5	0.033493	-170.5	0.0341972	-170.5	0.031708	-170.5	0.0214281	-170.5	0.0291796
-171	0.018843	-171	0.021412	-171	0.0230812	-171	0.033576	-171	0.0334799	-171	0.0330861	-171	0.0426585	-171	0.0280693
-171.5	0.018694	-171.5	0.0278136	-171.5	0.036631	-171.5	0.0297478	-171.5	0.0336898	-171.5	0.0296452	-171.5	0.0160369	-171.5	0.0338618
-172	0.017962	-172	0.0186783	-172	0.0232581	-172	0.0344433	-172	0.0327498	-172	0.0289597	-172	0.0285885	-172	0.0269028
-172.5	0.017475	-172.5	0.025358	-172.5	0.0269834	-172.5	0.0342691	-172.5	0.0338423	-172.5	0.0258899	-172.5	0.0384131	-172.5	0.0289309
-173	0.018575	-173	0.0280047	-173	0.0345306	-173	0.0277702	-173	0.0340313	-173	0.0316863	-173	0.0180716	-173	0.0310015
-173.5	0.017459	-173.5	0.0220388	-173.5	0.0197651	-173.5	0.0349131	-173.5	0.0307357	-173.5	0.0268179	-173.5	0.0380172	-173.5	0.026329
-174	0.015665	-174	0.0253023	-174	0.0282106	-174	0.0320613	-174	0.0307079	-174	0.0262586	-174	0.98*Mean[{}]	-174	0.0303049
-174.5	0.01828	-174.5	0.0236614	-174.5	0.0263404	-174.5	0.030696	-174.5	0.0335268	-174.5	0.0297941	-174.5	0.98*Mean[{}]	-174.5	0.0287893
-175	0.017249	-175	0.0225718	-175	0.0187271	-175	0.0316556	-175	0.031052	-175	0.0290986	-175	0.98*Mean[{}]	-175	0.0248838
-175.5	0.015993	-175.5	0.0240778	-175.5	0.029245	-175.5	0.0296765	-175.5	0.032644	-175.5	0.027275	-175.5	0.98*Mean[{}]	-175.5	0.0289525
-176	0.020055	-176	0.0180354	-176	0.0295053	-176	0.0325339	-176	0.0303824	-176	0.027743	-176	0.98*Mean[{}]	-176	0.0284668
-176.5	0.017469	-176.5	0.024636	-176.5	0.0208914	-176.5	0.0302277	-176.5	0.0312777	-176.5	0.0287232	-176.5	0.0380179	-176.5	0.0261534
-177	0.020024	-177	0.0277097	-177	0.0362641	-177	0.0270863	-177	0.0334163	-177	0.0266941	-177	0.0273168	-177	0.0286573
-177.5	0.017583	-177.5	0.0223436	-177.5	0.0212619	-177.5	0.0300305	-177.5	0.0291486	-177.5	0.0283428	-177.5	0.0337923	-177.5	0.0258435
-178	0.015636	-178	0.0257797	-178	0.0207314	-178	0.0294949	-178	0.0310302	-178	0.0257124	-178	0.0303387	-178	0.0268197
-178.5	0.018056	-178.5	0.0251481	-178.5	0.0360229	-178.5	0.0274539	-178.5	0.0309719	-178.5	0.025305	-178.5	0.0220566	-178.5	0.0264942
-179	0.015882	-179	0.0241809	-179	0.0178345	-179	0.0286132	-179	0.0290535	-179	0.0247334	-179	0.0306786	-179	0.0246661
-179.5	0.012409	-179.5	0.0252162	-179.5	0.0287342	-179.5	0.0266849	-179.5	0.0324495	-179.5	0.0237033	-179.5	0.0269131	-179.5	0.0251229
-180	0.022032	-180	0.021815	-180	0.0407312	-180	0.0270406	-180	0.0291067	-180	0.0317281	-180	0.0296693	-180	0.0252548
-180.5	0.015394			-180.5	0.0194047	-180.5	0.0269826	-180.5	0.0263255	-180.5	0.0264585	-180.5	0.0269948	-180.5	0.0239191
-181	0.012899			-181	0.028819	-181	0.0236988	-181	0.0292608	-181	0.0231737	-181	0.0211417	-181	0.0258592
-181.5	0.018886			-181.5	0.020763	-181.5	0.0278149	-181.5	0.0270793	-181.5	0.0276878	-181.5	0.0249607	-181.5	0.0248663
-182	0.013734			-182	0.0190871	-182	0.0264693	-182	0.0295006	-182	0.0247069	-182	0.0243021	-182	0.0247275
-182.5	0.017531			-182.5	0.0316302	-182.5	0.0244845	-182.5	0.0272315	-182.5	0.0225027	-182.5	0.0290579	-182.5	0.024222
-183	0.015089			-183	0.0177656	-183	0.0264263	-183	0.0270902	-183	0.024702	-183	0.0250263	-183	0.0242585
-183.5	0.010637			-183.5	0.0170132	-183.5	0.0244591	-183.5	0.0288159	-183.5	0.0248522	-183.5	0.0242688	-183.5	0.0228438
-184	0.020312			-184	0.0303177	-184	0.024988	-184	0.0284972	-184	0.0251796	-184	0.0319476	-184	0.0228245
-184.5	0.013373			-184.5	0.0197501	-184.5	0.0252138	-184.5	0.0267243	-184.5	0.0243471	-184.5	0.0181167	-184.5	0.0230236
-185	0.010975			-185	0.0322632	-185	0.0229359	-185	0.028197	-185	0.0241429	-185	0.0285952	-185	0.0232215
-185.5	0.017191			-185.5	0.0382434	-185.5	0.0263638	-185.5	0.0258593	-185.5	0.0275373	-185.5	0.0249375	-185.5	0.0222665
-186	0.012897			-186	0.0277596	-186	0.0255989	-186	0.0301432	-186	0.0259172	-186	0.0230838	-186	0.0230364
-186.5	0.011731			-186.5	0.0195162	-186.5	0.0221434	-186.5	0.0268765	-186.5	0.0234054	-186.5	0.0266319	-186.5	0.0240957
-187	0.016883			-187	0.0217987	-187	0.0254918	-187	0.0228524	-187	0.0222393	-187	0.0201789	-187	0.0246543
-187.5	0.010596			-187.5	0.0233443	-187.5	0.0224491	-187.5	0.0256386	-187.5	0.0210021	-187.5	0.0227524	-187.5	0.0235377
-188	0.015346			-188	0.0216474	-188	0.0223201	-188	0.0269193	-188	0.0235448	-188	0.0253578	-188	0.0203187
-188.5	0.012062			-188.5	0.0279205	-188.5	0.0243811	-188.5	0.0274254	-188.5	0.0243129	-188.5	0.020264	-188.5	0.0245615
-189	0.009778			-189	0.023111	-189	0.0206168	-189	0.0263949	-189	0.0211594	-189	0.0292611	-189	0.0218204
-189.5	0.013113			-189.5	0.0233461	-189.5	0.0234962	-189.5	0.023436	-189.5	0.02141	-189.5	0.0188589	-189.5	0.0213951
-190	0.011311			-190	0.0210294	-190	0.0223884	-190	0.0252659	-190	0.0248506	-190	0.0202351	-190	0.0227431
						-190.5	0.020067	-190.5	0.0225723	-190.5	0.0232303	-190.5	0.0314991	-190.5	0.0207488
						-191	0.0232954	-191	0.0225206	-191	0.0219279	-191	0.0191227	-191	0.0224236
						-191.5	0.0208784	-191.5	0.0248277	-191.5	0.0209521	-191.5	0.0211975	-191.5	0.021869
						-192	0.0210285	-192	0.0208175	-192	0.0182125	-192	0.0216096	-192	0.0204304
						-192.5	0.0243871	-192.5	0.0248719	-192.5	0.0193903	-192.5	0.021743	-192.5	0.0221403
						-193	0.0179802	-193	0.0241536	-193	0.021147	-193	0.0269998	-193	0.0196583
						-193.5	0.0228911	-193.5	0.0193882	-193.5	0.0195727	-193.5	0.0164587	-193.5	0.0193845
						-194	0.0232055	-194	0.0250745	-194	0.0238853	-194	0.0170993	-194	0.0220113
						-194.5	0.0185842	-194.5	0.0226369	-194.5	0.0183788	-194.5	0.0244327	-194.5	0.0193246
						-195	0.0253663	-195	0.0202508	-195	0.0200796	-195	0.0195556	-195	0.0199361
						-195.5	0.0221103	-195.5	0.024226	-195.5	0.0181167	-195.5	0.02201	-195.5	0.0213995
						-196	0.0196942	-196	0.0205781	-196	0.0202159	-196	0.0185498	-196	0.0194045
						-196.5	0.0226831	-196.5	0.0216104	-196.5	0.0221223	-196.5	0.0193841	-196.5	0.0214935
						-197	0.0189432	-197	0.0221715	-197	0.0197772	-197	0.0242633	-197	0.0188656
						-197.5	0.0205094	-197.5	0.0195985	-197.5	0.019478	-197.5	0.0199899	-197.5	0.0171406
						-198	0.0195426	-198	0.023974	-198	0.0226682	-198	0.0240704	-198	0.0217088
						-198.5	0.0178989	-198.5	0.0223452	-198.5	0.0151176	-198.5	0.0149399	-198.5	0.0175838
						-199	0.024741	-199	0.0182697	-199	0.0177508	-199	0.0168907	-199	0.0183846
						-199.5	0.020292	-199.5	0.0225499	-199.5	0.0219504	-199.5	0.0212931	-199.5	0.0209013
						-200	0.0181693	-200	0.0188533	-200	0.0210771	-200	0.0173756	-200	0.0163216

## Sheet: Figure 1e
Traj1		Traj2		Traj3		Traj4		Traj5		Traj6		Traj7		Traj8		Traj9		Traj10		Traj11		Traj12		Traj13		Traj14		Traj15		Traj16		Traj17		Traj18
x(mm)	y(mm)	x(mm)	y(mm)	x(mm)	y(mm)	x(mm)	y(mm)	x(mm)	y(mm)	x(mm)	y(mm)	x(mm)	y(mm)	x(mm)	y(mm)	x(mm)	y(mm)	x(mm)	y(mm)	x(mm)	y(mm)	x(mm)	y(mm)	x(mm)	y(mm)	x(mm)	y(mm)	x(mm)	y(mm)	x(mm)	y(mm)	x(mm)	y(mm)	x(mm)	y(mm)
-211.727	-12.5218	-211.585	15.0707	-183.059	12.5229	-183.014	-15.6817	-158.523	-16.6874	-158.212	10.3437	-135.07	-15.4866	-132.7	13.8559	-108.827	-15.7944	-107.99	13.9188	-81.1859	-17.498	-79.7815	13.5367	-54.2379	-18.8254	-52.7636	11.4039	-68.0003	29.0911	-93.3955	28.9972	-93.0565	-28.1877	-58.3428	29.0602
-211.72	-12.4817	-211.57	15.1042	-183.071	12.6028	-182.998	-15.6563	-158.488	-16.6808	-158.218	10.4317	-135.051	-15.4553	-132.673	13.8673	-108.791	-15.7373	-107.962	13.9306	-81.1531	-17.491	-79.7649	13.5529	-54.2228	-18.8185	-52.7426	11.4009	-67.7585	29.0223	-93.3164	28.967	-93.0454	-28.169	-58.2559	29.0289
-211.718	-12.4828	-211.561	15.1075	-183.065	12.6061	-182.987	-15.6611	-158.471	-16.6841	-158.214	10.4284	-135.049	-15.4605	-132.669	13.8632	-108.804	-15.7425	-107.957	13.9354	-81.1579	-17.494	-79.7576	13.5445	-54.2214	-18.828	-52.7279	11.3972	-67.7077	28.9862	-93.2074	28.9266	-92.9435	-28.1016	-58.1341	28.963
-211.717	-12.4828	-211.571	15.1075	-183.067	12.619	-182.986	-15.6549	-158.484	-16.6823	-158.214	10.4309	-135.063	-15.4531	-132.667	13.868	-108.797	-15.7532	-107.961	13.9428	-81.1575	-17.5006	-79.7568	13.5603	-54.228	-18.8332	-52.7382	11.4072	-67.5998	28.9446	-92.9851	28.8492	-92.8305	-28.0534	-57.8532	28.8518
-211.669	-12.4699	-211.524	15.1145	-183.006	12.6098	-182.93	-15.6597	-158.379	-16.6679	-158.145	10.4306	-134.934	-15.4351	-132.563	13.8666	-108.634	-15.7105	-107.801	13.9174	-80.9477	-17.4417	-79.5098	13.4793	-53.8161	-18.6664	-52.263	11.2828	-67.362	28.8573	-92.9516	28.8161	-92.8065	-28.0228	-57.7914	28.7649
-211.596	-12.4939	-211.479	15.0972	-182.873	12.5123	-182.84	-15.663	-158.281	-16.6617	-158.071	10.4239	-134.852	-15.3957	-132.415	13.8143	-108.495	-15.6722	-107.657	13.882	-80.7548	-17.3997	-79.3206	13.476	-53.6217	-18.5232	-51.9379	11.2364	-67.3171	28.8007	-92.9034	28.7845	-92.6162	-27.8575	-57.4954	28.6081
-211.634	-12.4883	-211.507	15.0994	-182.964	12.5973	-182.88	-15.663	-158.32	-16.662	-158.106	10.421	-134.864	-15.3884	-132.484	13.8334	-108.45	-15.6751	-107.624	13.8647	-80.6307	-17.3559	-79.1818	13.4329	-53.3813	-18.4054	-51.632	11.1322	-67.0487	28.6998	-92.6913	28.7252	-92.582	-27.8373	-57.3599	28.5209
-211.568	-12.4869	-211.453	15.0865	-182.824	12.5038	-182.783	-15.6571	-158.213	-16.6495	-158.012	10.41	-134.759	-15.3633	-132.32	13.8032	-108.316	-15.6405	-107.477	13.8456	-80.4419	-17.3095	-78.9827	13.384	-53.1557	-18.1529	-51.2757	11.0505	-66.9619	28.6159	-92.6821	28.6965	-92.5334	-27.7755	-57.2355	28.4366
-211.592	-12.4828	-211.466	15.0817	-182.863	12.5016	-182.814	-15.6527	-158.237	-16.6392	-158.019	10.3426	-134.772	-15.3648	-132.325	13.7918	-108.273	-15.6328	-107.427	13.8091	-80.3653	-17.1744	-78.8583	13.3505	-52.8634	-18.0484	-50.9573	10.9581	-66.8474	28.5352	-92.5452	28.6431	-92.3608	-27.7243	-56.8681	28.2253
-211.534	-12.4721	-211.41	15.0773	-182.784	12.4817	-182.721	-15.6549	-158.152	-16.6175	-157.941	10.3411	-134.687	-15.3353	-132.252	13.7904	-108.2	-15.6037	-107.347	13.8032	-80.2611	-17.1214	-78.7397	13.3295	-52.7379	-17.8831	-50.7103	10.9102	-66.5613	28.427	-92.4657	28.6122	-92.3096	-27.7103	-56.793	28.148
-211.56	-12.4806	-211.44	15.0651	-182.786	12.481	-182.741	-15.6597	-158.159	-16.6234	-157.939	10.3238	-134.648	-15.3335	-132.225	13.7789	-108.105	-15.582	-107.237	13.7742	-80.0259	-17.0927	-78.4703	13.2253	-52.2843	-17.7067	-50.1831	10.7932	-66.494	28.3552	-92.4528	28.5809	-92.1598	-27.619	-56.5298	27.9065
-211.519	-12.4629	-211.396	15.0593	-182.752	12.4799	-182.688	-15.6431	-158.11	-16.6028	-157.873	10.2944	-134.636	-15.3122	-132.212	13.7745	-108.088	-15.5503	-107.222	13.7646	-79.9946	-17.0567	-78.4044	13.1907	-52.189	-17.5654	-50.0112	10.7114	-66.2507	28.2212	-92.2407	28.5128	-92.0828	-27.5925	-56.3248	27.802
-211.527	-12.4637	-211.408	15.0622	-182.739	12.4784	-182.665	-15.6482	-158.07	-16.5958	-157.824	10.2925	-134.535	-15.2868	-132.044	13.6508	-107.905	-15.5297	-107.022	13.7293	-79.6873	-17.0279	-78.0977	13.1469	-51.7778	-17.367	-49.4314	10.601	-66.0997	28.1178	-92.2205	28.4892	-92.0751	-27.4548	-56.1742	27.6389
-211.5	-12.4681	-211.384	15.0615	-182.737	12.4839	-182.658	-15.6449	-158.087	-16.5902	-157.833	10.2892	-134.552	-15.2849	-132.064	13.6369	-107.9	-15.5069	-107.022	13.7186	-79.6416	-16.9948	-78.0484	13.1149	-51.6376	-17.3073	-49.2625	10.5491	-65.9834	27.9775	-92.1259	28.4392	-91.8557	-27.3948	-55.8171	27.4191
-211.488	-12.4618	-211.351	15.0545	-182.68	12.4835	-182.608	-15.6361	-157.98	-16.5663	-157.753	10.2855	-134.42	-15.2665	-131.935	13.6339	-107.728	-15.4605	-106.845	13.642	-79.399	-16.9271	-77.7716	13.0644	-51.349	-17.0784	-48.8259	10.4747	-65.6742	27.8347	-91.9691	28.367	-91.8347	-27.3746	-55.6784	27.2619
-211.493	-12.4618	-211.378	15.0556	-182.698	12.4659	-182.625	-15.6313	-157.999	-16.5744	-157.776	10.2763	-134.425	-15.2643	-131.954	13.6277	-107.693	-15.4528	-106.807	13.6306	-79.3456	-16.7997	-77.6523	13.0243	-51.1023	-16.9941	-48.5053	10.3374	-65.6153	27.7802	-91.9595	28.3416	-91.7412	-27.301	-55.4947	27.1128
-211.446	-12.4596	-211.331	15.0408	-182.634	12.4696	-182.551	-15.6144	-157.92	-16.5413	-157.701	10.2649	-134.316	-15.2304	-131.871	13.6192	-107.615	-15.3876	-106.708	13.5901	-79.2459	-16.7191	-77.5452	12.9908	-50.947	-16.8004	-48.2181	10.3069	-65.3712	27.6194	-91.7629	28.2577	-91.5778	-27.2719	-55.1626	26.8743
-211.471	-12.4618	-211.352	15.0361	-182.65	12.4754	-182.579	-15.6081	-157.918	-16.5369	-157.697	10.2539	-134.276	-15.2337	-131.83	13.6089	-107.524	-15.3611	-106.613	13.5769	-78.9742	-16.6874	-77.2787	12.8866	-50.4997	-16.6208	-47.6891	10.1939	-65.1986	27.5027	-91.7283	28.2323	-91.5572	-27.2358	-55.0706	26.7867
-211.413	-12.4379	-211.309	15.0379	-182.613	12.4655	-182.534	-15.5901	-157.881	-16.5321	-157.662	10.248	-134.257	-15.2131	-131.808	13.6074	-107.507	-15.3401	-106.602	13.5647	-78.9415	-16.6484	-77.2176	12.8627	-50.393	-16.5479	-47.4598	10.1729	-65.129	27.4118	-91.6683	28.201	-91.4	-27.0558	-54.7334	26.5224
-211.416	-12.4478	-211.321	15.0335	-182.588	12.4725	-182.515	-15.5735	-157.826	-16.5166	-157.61	10.2366	-134.155	-15.1852	-131.657	13.5629	-107.328	-15.2882	-106.402	13.5533	-78.6271	-16.566	-76.9124	12.8115	-49.9818	-16.2693	-46.8635	10.0547	-64.7451	27.1732	-91.4692	28.1152	-91.3532	-27.0252	-54.5847	26.4164
-211.401	-12.4353	-211.306	15.0232	-182.587	12.4655	-182.522	-15.5838	-157.841	-16.5144	-157.625	10.2366	-134.177	-15.1833	-131.678	13.55	-107.318	-15.2842	-106.41	13.5419	-78.5899	-16.5365	-76.8653	12.7928	-49.8062	-16.217	-46.6367	9.94576	-64.7009	27.1047	-91.4596	28.0784	-91.3024	-26.959	-54.4076	26.2908
-211.359	-12.4405	-211.278	15.0074	-182.512	12.4626	-182.458	-15.5562	-157.752	-16.4964	-157.492	10.1817	-134.047	-15.1741	-131.558	13.5275	-107.148	-15.247	-106.232	13.5032	-78.4511	-16.3697	-76.6356	12.7508	-49.561	-15.9862	-46.2303	9.89717	-64.4958	27.0098	-91.2859	27.9588	-91.0893	-26.9119	-53.9883	25.9632
-211.386	-12.4405	-211.306	15.0096	-182.542	12.4504	-182.482	-15.5588	-157.78	-16.4986	-157.56	10.2259	-134.058	-15.1767	-131.564	13.5316	-107.106	-15.2433	-106.203	13.49	-78.2615	-16.362	-76.4777	12.7202	-49.2297	-15.8986	-45.8475	9.77753	-64.2842	26.8261	-91.1706	27.9036	-91.0852	-26.8824	-53.8871	25.9021
-211.34	-12.4316	-211.249	15.0136	-182.473	12.4567	-182.417	-15.5444	-157.683	-16.4857	-157.437	10.1692	-133.985	-15.1509	-131.507	13.5065	-107.04	-15.2135	-106.136	13.4705	-78.1887	-16.3016	-76.3764	12.6941	-49.0659	-15.6939	-45.5379	9.74108	-64.1829	26.7359	-91.1323	27.8667	-90.9553	-26.7175	-53.597	25.6706
-211.35	-12.4342	-211.276	15.0099	-182.484	12.4552	-182.426	-15.5282	-157.681	-16.482	-157.43	10.1677	-133.932	-15.1494	-131.452	13.5051	-106.911	-15.2065	-106.016	13.4495	-77.8949	-16.2608	-76.072	12.6212	-48.6105	-15.5043	-44.9032	9.57838	-63.8531	26.5239	-90.9538	27.813	-90.8261	-26.7075	-53.3618	25.5432
-211.323	-12.4327	-211.242	15.0066	-182.445	12.4537	-182.392	-15.5109	-157.649	-16.4603	-157.414	10.1567	-133.928	-15.1321	-131.46	13.5051	-106.902	-15.1745	-106.001	13.4373	-77.8603	-16.2111	-76.0135	12.5999	-48.4865	-15.3769	-44.7056	9.5504	-63.7548	26.4447	-90.9446	27.7791	-90.7955	-26.6593	-53.1796	25.3746
-211.317	-12.4287	-211.229	15.0066	-182.421	12.4519	-182.356	-15.5113	-157.57	-16.4644	-157.348	10.1324	-133.821	-15.1229	-131.287	13.4649	-106.714	-15.155	-105.796	13.3876	-77.6505	-16.0164	-75.7142	12.531	-48.0514	-15.1586	-44.1004	9.45727	-63.6098	26.3225	-90.7617	27.6404	-90.5964	-26.5721	-52.7647	25.1526
-211.324	-12.4166	-211.233	15.0015	-182.429	12.4548	-182.365	-15.5117	-157.606	-16.4459	-157.369	10.1438	-133.84	-15.1137	-131.296	13.4491	-106.725	-15.1469	-105.784	13.3913	-77.5393	-16.0248	-75.6395	12.4869	-47.8669	-15.1145	-43.8387	9.38143	-63.2825	26.1256	-90.6453	27.5667	-90.5747	-26.5482	-52.5862	24.9888
-211.283	-12.4213	-211.206	14.9996	-182.365	12.4574	-182.291	-15.4988	-157.49	-16.4349	-157.275	10.1283	-133.73	-15.0843	-131.205	13.4609	-106.581	-15.0847	-105.638	13.3604	-77.3954	-15.9306	-75.4403	12.4412	-47.6074	-14.8645	-43.4157	9.3229	-63.2152	26.0615	-90.6262	27.5303	-90.4322	-26.497	-52.3738	24.8401
-211.31	-12.4162	-211.225	14.9934	-182.382	12.4383	-182.304	-15.4969	-157.5	-16.4426	-157.299	10.1173	-133.72	-15.0876	-131.203	13.4554	-106.51	-15.0828	-105.539	13.2444	-77.1855	-15.9221	-75.2459	12.3713	-47.211	-14.75	-42.9007	9.16535	-62.9199	25.9109	-90.3928	27.4718	-90.321	-26.3534	-51.9707	24.5975
-211.241	-12.4276	-211.181	14.9904	-182.321	12.4611	-182.219	-15.4955	-157.436	-16.4235	-157.237	10.1173	-133.67	-15.0364	-131.152	13.4591	-106.472	-15.0261	-105.483	13.229	-77.1252	-15.8629	-75.158	12.3459	-47.0586	-14.5708	-42.5937	9.12339	-62.7705	25.7622	-90.3589	27.4287	-90.3004	-26.3074	-51.8779	24.5036
-211.257	-12.4265	-211.193	14.9915	-182.319	12.4556	-182.24	-15.4771	-157.416	-16.4239	-157.201	10.1121	-133.581	-15.0563	-131.081	13.4443	-106.32	-14.9974	-105.318	13.2154	-76.8318	-15.8058	-74.8226	12.2969	-46.5171	-14.3654	-41.8733	8.99675	-62.6534	25.6614	-90.2791	27.3852	-90.1465	-26.2249	-51.5002	24.2393
-211.237	-12.4291	-211.176	14.986	-182.307	12.4548	-182.202	-15.483	-157.418	-16.4213	-157.211	10.0985	-133.592	-15.025	-131.094	13.4403	-106.326	-14.975	-105.31	13.2036	-76.8299	-15.6751	-74.7593	12.2726	-46.407	-14.2402	-41.6649	8.95184	-62.3026	25.4828	-90.0692	27.234	-90.0541	-26.2076	-51.2801	24.0998
-211.217	-12.4243	-211.159	14.9849	-182.267	12.4504	-182.138	-15.4609	-157.329	-16.408	-157.087	10.0499	-133.47	-15.0004	-130.914	13.3862	-106.133	-14.912	-105.113	13.1955	-76.6035	-15.5956	-74.4902	12.1806	-46.0216	-14.0256	-41.0833	8.84435	-62.2242	25.3945	-90.0615	27.2052	-89.9801	-26.1421	-51.0791	23.9091
-211.216	-12.432	-211.166	14.9849	-182.287	12.4482	-182.162	-15.4601	-157.342	-16.408	-157.105	10.0566	-133.478	-14.9967	-130.935	13.3784	-106.102	-14.9061	-105.085	13.1903	-76.4541	-15.5908	-74.3742	12.1383	-45.7212	-13.9571	-40.7321	8.73171	-61.9606	25.2402	-89.8704	27.1489	-89.8288	-25.989	-50.6319	23.6857
-211.18	-12.4169	-211.125	14.9875	-182.182	12.4272	-182.078	-15.4531	-157.261	-16.3815	-157.03	10.0624	-133.384	-14.9709	-130.844	13.3825	-106.019	-14.8811	-104.99	13.1679	-76.3529	-15.5161	-74.2388	12.1022	-45.5217	-13.7458	-40.3011	8.70631	-61.7519	25.0599	-89.8255	27.111	-89.8027	-25.9474	-50.4993	23.5447
-211.193	-12.428	-211.155	14.9757	-182.232	12.4408	-182.096	-15.4524	-157.254	-16.3867	-157.031	10.0584	-133.349	-14.9683	-130.773	13.2886	-105.895	-14.8704	-104.886	13.1329	-76.086	-15.4819	-73.9321	12.0385	-44.9813	-13.5121	-39.623	8.57526	-61.6367	24.9778	-89.8009	27.0775	-89.6268	-25.8903	-50.1794	23.3599
-211.159	-12.414	-211.109	14.9661	-182.157	12.411	-182.057	-15.4299	-157.225	-16.3661	-156.997	10.0562	-133.338	-14.9599	-130.763	13.2846	-105.888	-14.845	-104.848	13.1152	-76.0414	-15.4454	-73.8684	12.0263	-44.8311	-13.4186	-39.3256	8.48802	-61.2524	24.7897	-89.5145	26.9063	-89.5355	-25.8664	-49.8706	23.1339
-211.152	-12.4269	-211.108	14.9716	-182.127	12.4011	-182.014	-15.4421	-157.143	-16.3642	-156.949	10.0499	-133.216	-14.9253	-130.598	13.2551	-105.701	-14.8314	-104.644	13.0869	-75.8033	-15.2337	-73.5408	11.9785	-44.3566	-13.1506	-38.6037	8.382	-61.1718	24.6708	-89.5086	26.8798	-89.5207	-25.8141	-49.6869	23.036
-211.146	-12.4092	-211.109	14.975	-182.146	12.404	-182.037	-15.4266	-157.176	-16.3609	-156.973	10.0418	-133.244	-14.9234	-130.621	13.2514	-105.699	-14.813	-104.644	13.0703	-75.695	-15.2407	-73.4635	11.9336	-44.1239	-13.113	-38.3092	8.31279	-60.9505	24.5681	-89.3448	26.7996	-89.2653	-25.7479	-49.2073	22.7161
-211.109	-12.4118	-211.08	14.9661	-182.077	12.3992	-181.956	-15.3998	-157.067	-16.3576	-156.881	10.0348	-133.109	-14.9072	-130.508	13.2316	-105.544	-14.7972	-104.457	13.0604	-75.5338	-15.1586	-73.2382	11.9056	-43.8449	-12.8859	-37.778	8.26825	-60.6998	24.4344	-89.2476	26.7583	-89.2708	-25.6382	-49.0652	22.6417
-211.129	-12.4118	-211.107	14.9654	-182.103	12.3882	-181.982	-15.4001	-157.09	-16.3598	-156.899	10.0334	-133.106	-14.908	-130.499	13.2205	-105.479	-14.7983	-104.389	13.0479	-75.3288	-15.1542	-73.0406	11.8128	-43.4201	-12.7151	-37.1883	8.07573	-60.5647	24.2975	-89.2034	26.7208	-89.1725	-25.5726	-48.795	22.4146
-211.081	-12.404	-211.051	14.958	-182.032	12.3978	-181.927	-15.3817	-157.016	-16.3576	-156.855	10.0385	-133.055	-14.8929	-130.454	13.219	-105.419	-14.7629	-104.339	13.0236	-75.2588	-15.1005	-72.9364	11.7952	-43.2158	-12.5675	-36.8054	8.05843	-60.2095	24.116	-88.9627	26.6321	-88.9862	-25.5484	-48.376	22.2147
-211.097	-12.4081	-211.071	14.9532	-182.027	12.3926	-181.919	-15.3839	-156.975	-16.3499	-156.828	10.0418	-132.99	-14.8877	-130.39	13.2117	-105.241	-14.7574	-104.181	12.9989	-74.9669	-14.9529	-72.5981	11.7227	-42.6158	-12.3168	-35.9492	7.96014	-60.0788	24.031	-88.91	26.5194	-88.966	-25.4983	-48.21	22.0597
-211.074	-12.393	-211.041	14.9481	-182.016	12.3867	-181.898	-15.3821	-156.977	-16.348	-156.834	10.0293	-132.991	-14.8711	-130.397	13.2109	-105.241	-14.7294	-104.181	12.986	-74.9257	-14.9183	-72.5344	11.6995	-42.4431	-12.252	-35.6805	7.91228	-59.9191	23.8653	-88.8316	26.4856	-88.769	-25.3926	-47.7598	21.8506
-211.046	-12.4007	-211.026	14.9529	-181.962	12.3853	-181.867	-15.374	-156.879	-16.3458	-156.709	10.026	-132.858	-14.8693	-130.224	13.1752	-105.069	-14.6153	-103.973	12.9032	-74.6916	-14.8122	-72.2325	11.6468	-42.0294	-11.9715	-35.005	7.84639	-59.5727	23.7254	-88.6189	26.3913	-88.719	-25.3687	-47.5478	21.657
-211.063	-12.3948	-211.03	14.9488	-181.985	12.3753	-181.867	-15.3696	-156.891	-16.3572	-156.647	10.0374	-132.877	-14.8553	-130.244	13.1693	-105.047	-14.6127	-103.948	12.8848	-74.5461	-14.8141	-72.0952	11.6137	-41.6808	-11.8949	-34.5209	7.63068	-59.4622	23.6452	-88.6104	26.3608	-88.6939	-25.2211	-47.2908	21.5318
-211.009	-12.3923	-210.986	14.937	-181.893	12.3646	-181.815	-15.3699	-156.813	-16.3337	-156.642	10.0209	-132.785	-14.8483	-130.156	13.1524	-104.961	-14.5564	-103.832	12.8701	-74.4438	-14.7294	-71.9565	11.5894	-41.429	-11.6733	-33.9831	7.61595	-59.1729	23.439	-88.4591	26.3243	-88.4687	-25.153	-46.7762	21.2477
-211.025	-12.3974	-211.011	14.933	-181.92	12.3606	-181.82	-15.3655	-156.808	-16.3396	-156.623	10.0278	-132.751	-14.8351	-130.113	13.1384	-104.817	-14.5546	-103.695	12.8288	-74.135	-14.6908	-71.6623	11.5228	-40.791	-11.5003	-33.1287	7.46061	-58.9513	23.3246	-88.3833	26.2706	-88.4433	-25.1243	-46.6139	21.142
-210.985	-12.3926	-210.955	14.9219	-181.871	12.3635	-181.789	-15.3526	-156.783	-16.3362	-156.585	10.015	-132.728	-14.8167	-130.096	13.1285	-104.804	-14.5225	-103.683	12.8211	-74.1324	-14.5538	-71.588	11.4992	-40.6132	-11.3994	-32.7727	7.42932	-58.793	23.1589	-88.2629	26.12	-88.2478	-25.0518	-46.2123	20.877
-210.983	-12.3831	-210.96	14.9304	-181.833	12.3665	-181.772	-15.3416	-156.711	-16.3145	-156.406	9.93803	-132.617	-14.8049	-129.99	13.1281	-104.602	-14.506	-103.482	12.7861	-73.8077	-14.4971	-71.2239	11.3976	-40.1037	-11.0902	-31.911	7.2736	-58.3917	23.0076	-88.0578	26.0674	-88.1613	-25.0157	-45.9071	20.6495
-210.981	-12.3842	-210.959	14.93	-181.864	12.3577	-181.768	-15.3434	-156.73	-16.3061	-156.414	9.93545	-132.623	-14.8008	-129.995	13.1178	-104.595	-14.4879	-103.469	12.7747	-73.7333	-14.4769	-71.1286	11.363	-39.8074	-11.0523	-31.4482	7.18783	-58.2946	22.9491	-88.0483	26.0357	-88.1388	-24.8832	-45.6623	20.5479
-210.952	-12.3772	-210.925	14.9194	-181.767	12.3496	-181.712	-15.3147	-156.618	-16.2626	-156.371	9.93766	-132.516	-14.7607	-129.837	13.0902	-104.461	-14.457	-103.312	12.7449	-73.5206	-14.4022	-70.936	11.3244	-39.4938	-10.8057	-30.8519	7.15249	-58.0479	22.7772	-87.8904	25.9581	-87.8878	-24.8066	-45.0943	20.2236
-210.973	-12.3808	-210.949	14.9175	-181.798	12.3543	-181.74	-15.3217	-156.641	-16.2567	-156.333	9.94171	-132.505	-14.7545	-129.818	13.0821	-104.373	-14.4427	-103.235	12.7294	-73.342	-14.3436	-70.678	11.2666	-38.9269	-10.5874	-29.9504	6.95003	-57.7932	22.6174	-87.7549	25.9003	-87.8712	-24.7827	-44.9198	20.1278
-210.921	-12.3536	-210.87	14.9087	-181.737	12.3514	-181.677	-15.3048	-156.582	-16.2376	-156.337	9.93803	-132.474	-14.7394	-129.789	13.0876	-104.34	-14.4136	-103.201	12.7306	-73.3236	-14.1912	-70.59	11.2562	-38.6847	-10.4637	-29.5038	6.925	-57.6345	22.4908	-87.7026	25.788	-87.781	-24.7105	-44.5837	19.897
-210.93	-12.368	-210.885	14.9231	-181.728	12.3613	-181.677	-15.3011	-156.543	-16.2232	-156.242	9.94281	-132.382	-14.7044	-129.705	13.0762	-104.163	-14.3668	-103.003	12.696	-72.9721	-14.1323	-70.1972	11.1867	-38.06	-10.1729	-28.5077	6.81088	-57.2535	22.2994	-87.4608	25.6934	-87.6393	-24.6424	-44.1552	19.7222
-210.916	-12.3683	-210.877	14.9091	-181.726	12.3473	-181.666	-15.2926	-156.556	-16.2111	-156.272	9.93398	-132.395	-14.714	-129.72	13.0689	-104.15	-14.3514	-102.999	12.6798	-72.9191	-14.0959	-70.1291	11.1672	-37.7876	-10.1184	-28.0365	6.61946	-57.1332	22.2397	-87.421	25.6654	-87.6386	-24.5121	-43.9009	19.5337
-210.88	-12.3646	-210.84	14.9039	-181.669	12.3507	-181.616	-15.2672	-156.476	-16.1919	-156.2	9.94428	-132.277	-14.6606	-129.603	13.0619	-103.992	-14.2866	-102.837	12.6532	-72.6787	-14.044	-69.8961	11.1392	-37.4029	-9.83017	-27.2771	6.62646	-56.9138	22.0597	-87.3492	25.6249	-87.3904	-24.4392	-43.3421	19.2911
-210.903	-12.365	-210.87	14.9002	-181.691	12.3503	-181.63	-15.2779	-156.484	-16.1894	-156.16	9.94686	-132.282	-14.6635	-129.609	13.0563	-103.928	-14.2682	-102.786	12.6337	-72.5167	-13.991	-69.673	11.0416	-36.8559	-9.72194	-26.3104	6.45234	-56.4974	21.8937	-87.1199	25.5576	-87.3404	-24.4123	-43.1477	19.1096
-210.845	-12.3639	-210.815	14.8947	-181.632	12.3437	-181.571	-15.2584	-156.427	-16.1651	-156.176	9.94833	-132.224	-14.6344	-129.516	13.0214	-103.879	-14.2343	-102.741	12.6323	-72.3916	-13.9645	-69.5648	11.0107	-36.5669	-9.57801	-25.7535	6.44387	-56.3977	21.8134	-87.1066	25.527	-87.276	-24.3476	-42.809	18.9628
-210.861	-12.3532	-210.83	14.8962	-181.62	12.3319	-181.558	-15.2573	-156.381	-16.1769	-156.04	9.92441	-132.151	-14.6157	-129.443	13.0192	-103.691	-14.1798	-102.531	12.5483	-72.1457	-13.7664	-69.2118	10.9334	-35.8752	-9.27358	-24.6042	6.28779	-56.073	21.615	-86.9395	25.3801	-87.0717	-24.3071	-42.2094	18.6451
-210.841	-12.3573	-210.814	14.887	-181.625	12.3319	-181.546	-15.2518	-156.403	-16.1492	-156.055	9.91263	-132.172	-14.6105	-129.457	13.0052	-103.684	-14.1901	-102.52	12.5314	-72.0426	-13.7613	-69.133	10.9294	-35.5792	-9.22094	-24.0546	6.18177	-55.8381	21.5028	-86.8519	25.3341	-87.0514	-24.2622	-42.0172	18.5457
-210.804	-12.3518	-210.778	14.8866	-181.566	12.337	-181.463	-15.247	-156.305	-16.1349	-155.994	9.90931	-132.038	-14.5789	-129.288	12.9179	-103.528	-14.1375	-102.356	12.5215	-71.832	-13.6545	-68.8543	10.8955	-35.1761	-8.90325	-23.177	6.18324	-55.6758	21.3739	-86.7613	25.2737	-86.885	-24.0851	-41.5166	18.2755
-210.837	-12.3459	-210.805	14.8866	-181.584	12.3253	-181.504	-15.2393	-156.326	-16.1393	-155.957	9.91557	-132.04	-14.5715	-129.286	12.9117	-103.451	-14.1327	-102.279	12.4828	-71.6248	-13.6457	-68.6681	10.8421	-34.5765	-8.70705	-21.9674	5.92114	-55.2447	21.1641	-86.5534	25.2053	-86.7643	-24.0674	-41.1507	18.0414
-210.772	-12.3415	-210.738	14.8741	-181.523	12.3367	-181.417	-15.2382	-156.266	-16.1301	-155.981	9.90931	-131.988	-14.5461	-129.236	12.898	-103.423	-14.1055	-102.234	12.4861	-71.585	-13.4822	-68.5367	10.8219	-34.2584	-8.56385	-21.3158	5.89759	-55.1203	21.0967	-86.5283	25.1788	-86.73	-24.0244	-40.8558	17.9147
-210.776	-12.3473	-210.759	14.8711	-181.524	12.3334	-181.414	-15.226	-156.227	-16.118	-155.893	9.9222	-131.878	-14.5446	-129.117	12.8693	-103.232	-14.0756	-102.037	12.4585	-71.218	-13.4233	-68.1236	10.6974	-33.5502	-8.23218	-19.9575	5.80445	-54.8545	20.9134	-86.3505	25.026	-86.4941	-23.9382	-40.1667	17.5864
-210.767	-12.3404	-210.747	14.8689	-181.526	12.3359	-181.406	-15.2212	-156.23	-16.1099	-155.909	9.91704	-131.889	-14.5189	-129.131	12.8576	-103.224	-14.0587	-102.022	12.4456	-71.1514	-13.3836	-68.0353	10.6706	-33.2196	-8.17733	-19.1786	5.66089	-54.5291	20.7798	-86.1841	24.966	-86.4801	-23.9132	-39.9731	17.4966
-210.732	-12.3334	-210.706	14.8726	-181.465	12.33	-181.332	-15.2076	-156.15	-16.0793	-155.853	9.90637	-131.774	-14.5141	-129.018	12.8675	-103.078	-14.0024	-101.864	12.432	-70.9265	-13.3387	-67.8107	10.6518	-32.7911	-7.88431	-18.1662	5.65868	-54.3624	20.6322	-86.1624	24.9262	-86.3468	-23.7505	-39.5269	17.2558
-210.75	-12.333	-210.73	14.8678	-181.478	12.3242	-181.351	-15.2021	-156.155	-16.0778	-155.805	9.9071	-131.755	-14.5097	-128.996	12.8623	-102.99	-13.9891	-101.798	12.4173	-70.7207	-13.2643	-67.5542	10.5866	-32.0358	-7.72639	-16.6323	5.39069	-53.9501	20.4326	-85.9294	24.8603	-86.211	-23.7096	-39.059	17.0508
-210.682	-12.3293	-210.679	14.855	-181.408	12.3135	-181.288	-15.18	-156.114	-16.0513	-155.823	9.90526	-131.723	-14.4938	-128.968	12.8487	-102.96	-13.9634	-101.757	12.4004	-70.5922	-13.2459	-67.4249	10.5727	-31.7398	-7.54895	-15.8055	5.38774	-53.7741	20.3491	-85.8712	24.8198	-86.1871	-23.6614	-38.7034	16.8575
-210.685	-12.3297	-210.685	14.8597	-181.396	12.3113	-181.267	-15.1715	-156.039	-16.0513	-155.678	9.88539	-131.623	-14.489	-128.869	12.8388	-102.773	-13.8901	-101.571	12.3713	-70.3382	-13.0409	-67.0568	10.5005	-30.9782	-7.20808	-14.2708	5.32369	-53.561	20.1901	-85.7991	24.6855	-85.936	-23.5734	-38.043	16.5494
-210.689	-12.3267	-210.681	14.8461	-181.405	12.312	-181.273	-15.1759	-156.062	-16.0557	-155.732	9.90453	-131.639	-14.4828	-128.88	12.8322	-102.758	-13.871	-101.543	12.358	-70.2061	-13.0435	-66.9431	10.4806	-30.56	-7.18746	-12.9552	5.05129	-53.1174	20.0262	-85.5392	24.61	-85.8845	-23.5447	-37.7658	16.4298
-210.642	-12.3098	-210.633	14.8502	-181.328	12.305	-181.196	-15.18	-155.935	-16.0123	-155.655	9.87029	-131.518	-14.4548	-128.73	12.802	-102.613	-13.8228	-101.393	12.3341	-70.0603	-12.9474	-66.7204	10.4405	-30.1098	-6.89113	-11.8707	5.07043	-52.9425	19.8875	-85.5127	24.585	-85.8274	-23.3963	-37.3105	16.2115
-210.667	-12.3127	-210.661	14.8509	-181.347	12.2991	-181.219	-15.1723	-155.936	-16.0094	-155.591	9.87103	-131.494	-14.4544	-128.712	12.7895	-102.523	-13.8128	-101.298	12.3098	-69.7772	-12.9315	-66.427	10.3389	-29.2565	-6.70045	-9.75885	4.7995	-52.5707	19.7524	-85.3743	24.5257	-85.6124	-23.3444	-36.6571	15.9298
-210.62	-12.3046	-210.614	14.8362	-181.308	12.3013	-181.161	-15.1815	-155.902	-16.0053	-155.625	9.85704	-131.47	-14.4438	-128.686	12.7843	-102.503	-13.7863	-101.27	12.3094	-69.7014	-12.8686	-66.3206	10.3253	-28.9627	-6.53185	-8.43437	4.71888	-52.3414	19.6106	-85.2072	24.4488	-85.5966	-23.3161	-36.3482	15.78
-210.616	-12.3179	-210.61	14.8376	-181.278	12.298	-181.144	-15.1737	-155.837	-15.9976	-155.506	9.85741	-131.361	-14.439	-128.569	12.7861	-102.291	-13.7337	-101.038	12.273	-69.3899	-12.6963	-65.9344	10.2833	-28.1654	-6.27527	-6.98436	4.68354	-52.1084	19.4715	-85.142	24.3299	-85.4092	-23.2196	-35.721	15.483
-210.615	-12.3076	-210.615	14.8292	-181.296	12.2881	-181.158	-15.1682	-155.859	-15.9991	-155.522	9.85373	-131.376	-14.4265	-128.586	12.7769	-102.281	-13.7333	-101.032	12.2579	-69.3038	-12.6654	-65.8166	10.2502	-27.6846	-6.22815	-4.30226	4.2672	-51.6066	19.2624	-84.8847	24.2334	-85.2977	-23.2038	-35.3322	15.3033
-210.578	-12.3024	-210.579	14.8233	-181.208	12.2778	-181.075	-15.1682	-155.751	-15.9825	-155.473	9.84784	-131.243	-14.4191	-128.479	12.767	-102.163	-13.6958	-100.9	12.1839	-69.1061	-12.6209	-65.5892	10.2148	-27.152	-5.87992	-3.37756	4.29702	-51.4778	19.1339	-84.8574	24.1974	-85.2539	-23.16	-34.8456	15.0931
-210.597	-12.3046	-210.603	14.8152	-181.231	12.2737	-181.096	-15.1631	-155.753	-15.9714	-155.403	9.84673	-131.208	-14.4228	-128.453	12.7537	-102.064	-13.6913	-100.787	12.1419	-68.8525	-12.5586	-65.2637	10.1398	-26.1326	-5.62223	-0.495577	3.88068	-51.1498	19.0198	-84.7408	24.1587	-85.05	-22.9863	-34.0574	14.8498
-210.551	-12.2973	-210.551	14.8189	-181.186	12.2704	-181.036	-15.1539	-155.717	-15.9645	-155.437	9.84195	-131.199	-14.4003	-128.436	12.7493	-102.035	-13.6634	-100.753	12.1324	-68.7229	-12.5358	-65.1805	10.1228	-25.7667	-5.521			-50.8233	18.8744	-84.5456	24.0785	-85.0224	-22.9425	-33.7342	14.6403
-210.55	-12.2995	-210.558	14.8115	-181.153	12.2616	-181.009	-15.1583	-155.659	-15.9457	-155.34	9.84305	-131.062	-14.3845	-128.283	12.7114	-101.834	-13.6361	-100.534	12.1121	-68.4498	-12.3172	-64.7716	10.0613	-24.8844	-5.12712			-50.6105	18.7135	-84.5162	24.0505	-84.8486	-22.8791	-33.1703	14.3856
-210.562	-12.2936	-210.555	14.8078	-181.168	12.2627	-181.029	-15.1509	-155.674	-15.9298	-155.338	9.83017	-131.083	-14.3882	-128.3	12.7007	-101.825	-13.6151	-100.523	12.1066	-68.2985	-12.3227	-64.649	10.0179	-24.3108	-5.01963			-50.1158	18.5409	-84.2758	23.8981	-84.7168	-22.8438	-32.5345	14.1658
-210.524	-12.277	-210.515	14.8075	-181.098	12.2619	-180.947	-15.1215	-155.581	-15.9206	-155.306	9.83274	-130.971	-14.3654	-128.189	12.7088	-101.704	-13.5375	-100.372	12.0735	-68.1597	-12.2376	-64.4447	9.96159	-23.7038	-4.75606			-49.9354	18.3727	-84.1724	23.8399	-84.6885	-22.8059	-32.0965	13.9928
-210.54	-12.2899	-210.543	14.8038	-181.116	12.2553	-180.961	-15.1196	-155.588	-15.9144	-155.222	9.80955	-130.949	-14.3536	-128.156	12.6993	-101.599	-13.515	-100.264	12.0565	-67.8726	-12.199	-64.0858	9.88796	-22.531	-4.45457			-49.6645	18.2718	-84.0932	23.8083	-84.4297	-22.641	-31.2657	13.6343
-210.492	-12.2627	-210.501	14.81	-181.055	12.2623	-180.919	-15.1034	-155.542	-15.9033	-155.243	9.8044	-130.938	-14.2822	-128.148	12.6923	-101.565	-13.48	-100.243	12.0517	-67.789	-12.136	-63.9683	9.86367	-22.154	-4.29223			-49.1914	18.0399	-83.8683	23.721	-84.3903	-22.6292	-30.8467	13.497
-210.497	-12.2612	-210.504	14.8163	-181.03	12.2601	-180.901	-15.1148	-155.476	-15.8971	-155.153	9.81139	-130.831	-14.2542	-128.001	12.6562	-101.342	-13.4454	-100.006	12.0131	-67.4658	-11.9693	-63.5605	9.80955	-21.1432	-3.89393			-49.007	17.953	-83.8481	23.6901	-84.2946	-22.5475	-30.2809	13.2838
-210.492	-12.252	-210.501	14.8104	-181.041	12.2619	-180.918	-15.1045	-155.495	-15.8967	-155.166	9.80219	-130.833	-14.2549	-128.003	12.6422	-101.33	-13.437	-99.9907	11.9943	-67.3808	-11.9509	-63.4169	9.77679	-20.4051	-3.87994			-48.5454	17.7737	-83.6371	23.5447	-84.0877	-22.5081	-29.3566	12.8944
-210.442	-12.2527	-210.462	14.8038	-180.956	12.2465	-180.836	-15.0946	-155.404	-15.8757	-155.137	9.79777	-130.728	-14.2295	-127.902	12.6507	-101.217	-13.3906	-99.8762	11.9899	-67.1687	-11.8898	-63.224	9.74182	-19.7911	-3.54827			-48.3186	17.6228	-83.5282	23.4946	-84.0583	-22.4624	-28.9774	12.8071
-210.474	-12.2491	-210.488	14.8034	-180.978	12.2388	-180.859	-15.0894	-155.388	-15.8746	-155.068	9.79925	-130.696	-14.2288	-127.879	12.6444	-101.094	-13.3781	-99.761	11.9656	-66.8496	-11.8441	-62.8633	9.66157	-18.4504	-3.30973			-48.0348	17.5312	-83.4476	23.4416	-83.8392	-22.303	-28.1525	12.4648
-210.428	-12.2365	-210.448	14.8038	-180.923	12.2388	-180.82	-15.0836	-155.367	-15.8581	-155.093	9.78636	-130.684	-14.2166	-127.825	12.5505	-101.071	-13.3667	-99.7496	11.9535	-66.7638	-11.7981	-62.7436	9.59862	-17.8953	-3.1577			-47.4996	17.2621	-83.2149	23.3912	-83.7656	-22.2736	-27.5878	12.277
-210.424	-12.2402	-210.429	14.8034	-180.901	12.2336	-180.791	-15.0788	-155.297	-15.8492	-155.01	9.79299	-130.544	-14.1828	-127.666	12.5064	-100.882	-13.3092	-99.5118	11.9207	-66.4524	-11.6207	-62.3759	9.57985	-16.9408	-2.71559			-47.3221	17.1778	-83.1468	23.3242	-83.7218	-22.2077	-26.8803	12.0679
-210.432	-12.2336	-210.437	14.8005	-180.917	12.2351	-180.804	-15.0674	-155.312	-15.8478	-155.006	9.78526	-130.555	-14.1879	-127.671	12.4935	-100.859	-13.3133	-99.4856	11.9027	-66.3184	-11.5894	-62.1995	9.51432	-15.7967	-2.6924			-46.9176	17.0419	-82.9966	23.1843	-83.4715	-22.1558	-25.7862	11.7197
-210.39	-12.2281	-210.405	14.7953	-180.845	12.2295	-180.737	-15.0475	-155.207	-15.833	-154.998	9.78047	-130.472	-14.1577	-127.584	12.4946	-100.758	-13.2842	-99.3943	11.8942	-66.141	-11.5467	-61.9974	9.4985	-15.1595	-2.34968			-46.5469	16.8343	-82.8435	23.1545	-83.4317	-22.1197	-25.3092	11.5574
-210.41	-12.2373	-210.428	14.7883	-180.857	12.2163	-180.746	-15.0467	-155.211	-15.8334	-154.891	9.76391	-130.416	-14.1611	-127.532	12.4821	-100.623	-13.2522	-99.2033	11.8033	-65.7809	-11.4793	-61.5719	9.42561	-13.5434	-1.98488			-46.2921	16.7419	-82.8089	23.1151	-83.2911	-21.9338	-24.5015	11.2938
-210.367	-12.2262	-210.397	14.7909	-180.827	12.2141	-180.712	-15.028	-155.186	-15.8271	-154.94	9.78599	-130.414	-14.1434	-127.538	12.478	-100.599	-13.236	-99.186	11.804	-65.6981	-11.4433	-61.474	9.40315	-12.653	-1.93776			-45.726	16.5052	-82.5519	23.0212	-83.1752	-21.8911	-23.5286	10.9246
-210.358	-12.231	-210.397	14.7865	-180.791	12.2159	-180.659	-15.0386	-155.1	-15.7874	-154.829	9.75618	-130.271	-14.1224	-127.403	12.4718	-100.393	-13.152	-98.9677	11.7635	-65.4077	-11.2596	-61.1176	9.37886	-11.8799	-1.45811			-45.5298	16.4213	-82.5	23.0003	-83.1015	-21.8676	-22.8785	10.8292
-210.363	-12.217	-210.399	14.7791	-180.81	12.217	-180.685	-15.0372	-155.118	-15.7936	-154.819	9.74513	-130.274	-14.1165	-127.416	12.4736	-100.361	-13.1484	-98.9246	11.7536	-65.2564	-11.2268	-60.8902	9.31628	-10.053	-1.36976			-45.1536	16.2313	-82.3532	22.846	-82.8582	-21.7685	-21.7208	10.4571
-210.329	-12.2019	-210.354	14.7754	-180.752	12.2053	-180.614	-15.0291	-155.026	-15.7874	-154.818	9.74587	-130.193	-14.0933	-127.344	12.4703	-100.279	-13.0987	-98.8481	11.7403	-65.1518	-11.1443	-60.7274	9.23235	-9.40398	-1.09514			-44.6397	16.0388	-82.1297	22.7676	-82.831	-21.7402	-20.9948	10.1898
-210.339	-12.2064	-210.367	14.7824	-180.762	12.1979	-180.628	-15.021	-155.016	-15.7841	-154.731	9.74366	-130.134	-14.0849	-127.247	12.4305	-100.121	-13.0777	-98.6754	11.7134	-64.7484	-11.0928	-60.2776	9.18707	-7.72648	-0.739177			-44.4243	15.9575	-82.1006	22.747	-82.6859	-21.5959	-20.0661	9.93287
-210.322	-12.2027	-210.34	14.7743	-180.749	12.1997	-180.602	-15.0169	-155.01	-15.7778	-154.756	9.72746	-130.133	-14.0771	-127.24	12.4162	-100.105	-13.0549	-98.657	11.7157	-64.6192	-11.0888	-60.1469	9.16093	-5.93081	-0.822371			-43.8843	15.759	-81.8879	22.6642	-82.5177	-21.5532	-18.6297	9.50586
-210.29	-12.2034	-210.331	14.7681	-180.663	12.1445	-180.549	-15.0099	-154.917	-15.7587	-154.683	9.7363	-130	-14.0366	-127.124	12.4206	-99.8976	-13.0247	-98.4534	11.68	-64.4079	-10.8649	-59.8094	9.11345	-5.61644	-0.34198			-43.5847	15.6107	-81.7903	22.6255	-82.486	-21.4932	-17.8626	9.3807
-210.313	-12.196	-210.339	14.7773	-180.687	12.1383	-180.572	-15.0055	-154.942	-15.7454	-154.65	9.72673	-130.005	-14.0237	-127.132	12.4169	-99.8383	-13.0173	-98.3982	11.6575	-64.1638	-10.8539	-59.5333	9.06007	-2.9314	-0.388362			-43.2592	15.455	-81.7369	22.592	-82.2192	-21.4199	-16.7078	9.06743
-210.264	-12.1902	-210.295	14.7699	-180.624	12.1416	-180.504	-14.9923	-154.882	-15.7274	-154.667	9.72415	-129.921	-14.0215	-127.079	12.4077	-99.8052	-12.9691	-98.3301	11.6483	-64.0445	-10.7906	-59.354	9.03246	-2.23492	-0.175223			-42.5937	15.2367	-81.4251	22.4175	-82.1514	-21.3938	-15.3435	8.64226
-210.284	-12.1913	-210.313	14.7618	-180.616	12.1349	-180.503	-14.9948	-154.854	-15.7145	-154.584	9.73188	-129.85	-14.0009	-126.987	12.3934	-99.6038	-12.9437	-98.1137	11.603	-63.5789	-10.753	-58.8913	8.97062	-0.950936	-0.14651			-42.3927	15.1115	-81.3905	22.3826	-82.0933	-21.3286	-14.3032	8.46777
-210.26	-12.1942	-210.293	14.7603	-180.611	12.1383	-180.488	-14.986	-154.845	-15.7097	-154.595	9.719	-129.861	-13.9936	-127	12.3923	-99.581	-12.9382	-98.0883	11.5997	-63.4924	-10.7004	-58.73	8.92644					-41.9635	14.9768	-81.2455	22.3402	-81.8474	-21.1729	-12.5782	8.02898
-210.232	-12.1924	-210.263	14.7607	-180.551	12.1331	-180.42	-14.9658	-154.743	-15.6887	-154.525	9.69617	-129.738	-13.9652	-126.819	12.3444	-99.4367	-12.8741	-97.9237	11.5831	-63.3289	-10.4854	-58.4624	8.86939					-41.4684	14.7298	-81.0721	22.274	-81.8069	-21.1387	-11.1617	7.69215
-210.25	-12.1791	-210.276	14.7626	-180.57	12.1342	-180.445	-14.9617	-154.747	-15.702	-154.48	9.69065	-129.713	-13.9567	-126.805	12.3411	-99.3259	-12.8719	-97.8276	11.5618	-63.019	-10.4596	-58.158	8.79944					-41.1312	14.6536	-81.0401	22.2441	-81.6239	-21.0687	-9.96683	7.50147
-210.191	-12.1865	-210.231	14.7419	-180.52	12.132	-180.402	-14.9503	-154.708	-15.6725	-154.492	9.69139	-129.676	-13.9214	-126.788	12.3381	-99.3005	-12.799	-97.7805	11.536	-62.9295	-10.3941	-57.9625	8.78104					-40.5057	14.4452	-80.753	22.0697	-81.5017	-21.0445	-7.64365	6.91211
-210.21	-12.1736	-210.24	14.7434	-180.491	12.1316	-180.381	-14.9451	-154.644	-15.6611	-154.415	9.68255	-129.547	-13.9542	-126.668	12.3359	-99.0789	-12.7769	-97.5876	11.5132	-62.4753	-10.3536	-57.5009	8.72472					-40.2131	14.2855	-80.6812	22.024	-81.4509	-20.9741	-5.72761	6.61799
-210.191	-12.1736	-210.223	14.7357	-180.499	12.1246	-180.394	-14.9352	-154.665	-15.6593	-154.385	9.60451	-129.595	-13.9052	-126.676	12.3238	-99.0549	-12.7699	-97.5589	11.434	-62.3652	-10.3176	-57.3327	8.69968					-39.8166	14.1798	-80.6197	21.9935	-81.1984	-20.8284	-4.41822	6.27932
-210.138	-12.1688	-210.187	14.7335	-180.421	12.1162	-180.314	-14.9359	-154.577	-15.6519	-154.395	9.68071	-129.446	-13.8967	-126.53	12.2932	-98.9276	-12.7342	-97.4073	11.412	-62.2448	-10.121	-57.0857	8.68901					-39.119	13.8967	-80.3315	21.9	-81.163	-20.7886	-0.149916	5.33694
-210.166	-12.1629	-210.199	14.7213	-180.448	12.1106	-180.33	-14.9389	-154.562	-15.6523	-154.323	9.67372	-129.402	-13.8967	-126.49	12.2884	-98.8002	-12.7202	-97.2913	11.4053	-61.8546	-10.0602	-56.6539	8.6014					-38.8455	13.8169	-80.2932	21.8723	-81.0331	-20.7102
-210.125	-12.1563	-210.16	14.7206	-180.404	12.1147	-180.292	-14.9223	-154.547	-15.6354	-154.339	9.67777	-129.403	-13.8754	-126.488	12.2756	-98.791	-12.7004	-97.249	11.3862	-61.7092	-10.0481	-56.493	8.58446					-38.2757	13.5857	-80.0572	21.6923	-80.8207	-20.6723
-210.104	-12.1592	-210.154	14.7272	-180.37	12.1	-180.259	-14.9098	-154.471	-15.628	-154.265	9.67446	-129.267	-13.8496	-126.386	12.284	-98.5819	-12.644	-97.0251	11.3431	-61.3562	-9.96895	-56.0564	8.48728					-37.8472	13.4436	-79.9251	21.632	-80.7739	-20.6127
-210.115	-12.1537	-210.168	14.7243	-180.386	12.1007	-180.267	-14.9105	-154.483	-15.6158	-154.184	9.5769	-129.271	-13.8456	-126.354	12.1821	-98.5484	-12.6385	-96.9769	11.3273	-61.1865	-9.91741	-55.861	8.44752					-37.4147	13.3541	-79.8835	21.597	-80.5983	-20.4268
-210.052	-12.1383	-210.123	14.7055	-180.298	12.0838	-180.185	-14.9013	-154.396	-15.6033	-154.181	9.56991	-129.206	-13.8102	-126.29	12.1839	-98.459	-12.5977	-96.9022	11.3218	-61.0853	-9.72746	-55.629	8.44016					-36.6545	13.0611	-79.5809	21.516	-80.4816	-20.4087
-210.075	-12.1519	-210.143	14.7114	-180.301	12.076	-180.199	-14.9006	-154.379	-15.596	-154.098	9.58427	-129.14	-13.7929	-126.155	12.1357	-98.2867	-12.5656	-96.7159	11.2931	-60.5949	-9.68255	-55.1409	8.3555					-36.3519	12.9201	-79.5382	21.4936	-80.4091	-20.3472
-210.033	-12.132	-210.118	14.7095	-180.287	12.0783	-180.188	-14.8962	-154.367	-15.586	-154.114	9.5747	-129.141	-13.7867	-126.16	12.1338	-98.2683	-12.555	-96.6957	11.2805	-60.5198	-9.64648	-54.9962	8.32826					-35.8435	12.7629	-79.3604	21.3367	-80.1422	-20.2869
-210.008	-12.1335	-210.09	14.6919	-180.231	12.076	-180.111	-14.901	-154.28	-15.5783	-154.052	9.57506	-129.018	-13.7591	-126.029	12.1239	-98.0853	-12.4953	-96.5013	11.2706	-60.194	-9.57727	-54.6079	8.28224					-35.1905	12.5148	-79.1697	21.2922	-80.1054	-20.2526
-210.038	-12.1441	-210.11	14.704	-180.257	12.0716	-180.139	-14.8851	-154.29	-15.5779	-154.013	9.57138	-129.011	-13.7572	-126.023	12.1173	-98.0224	-12.4519	-96.4251	11.2555	-60.014	-9.41015	-54.3436	8.22187					-34.8036	12.421	-79.1148	21.2613	-79.9788	-20.0601
-209.979	-12.1313	-210.053	14.6989	-180.193	12.0779	-180.068	-14.8789	-154.24	-15.5654	-154.029	9.57396	-128.964	-13.7252	-125.975	12.1103	-97.9822	-12.4169	-96.3607	11.2205	-59.8178	-9.38033	-54.0679	8.19905					-33.9698	12.1787	-78.8244	21.1902	-79.8544	-20.0255
-209.984	-12.1257	-210.068	14.6908	-180.183	12.0624	-180.068	-14.8778	-154.194	-15.5617	-153.933	9.56844	-128.867	-13.7156	-125.884	12.1077	-97.7706	-12.3963	-96.1439	11.2058	-59.3879	-9.28131	-53.5635	8.07462					-33.6385	12.0389	-78.7114	21.1181	-79.7745	-20.0086
-209.978	-12.1224	-210.052	14.6812	-180.191	12.0617	-180.063	-14.8667	-154.21	-15.5533	-153.936	9.56954	-128.891	-13.6969	-125.899	12.1088	-97.7448	-12.3783	-96.1328	11.1881	-59.2715	-9.25591	-53.3824	8.04628					-33.1173	11.934	-78.6002	21.0058	-79.5117	-19.9195
-209.93	-12.1095	-210.019	14.6911	-180.125	12.0628	-180.009	-14.8487	-154.113	-15.522	-153.898	9.56697	-128.737	-13.6737	-125.738	12.0702	-97.6186	-12.3418	-95.9502	11.1705	-59.0076	-9.19443	-53.0633	8.04481					-32.2062	11.6233	-78.3226	20.8954	-79.42	-19.9066
-209.952	-12.1129	-210.041	14.6893	-180.137	12.0643	-180.032	-14.8384	-154.115	-15.5257	-153.814	9.54193	-128.707	-13.6726	-125.718	12.061	-97.4842	-12.3356	-95.8512	11.1451	-58.6778	-9.02731	-52.6499	7.97081					-31.8815	11.5526	-78.2678	20.8703	-79.3184	-19.7049
-209.905	-12.0985	-209.988	14.6852	-180.089	12.061	-179.994	-14.8376	-154.07	-15.5039	-153.868	9.56402	-128.685	-13.6519	-125.701	12.0547	-97.4569	-12.2976	-95.8078	11.0729	-58.5648	-8.97283	-52.4135	7.94357					-31.1398	11.3126	-78.0823	20.8398	-79.1207	-19.6537
-209.905	-12.1044	-209.993	14.6779	-180.062	12.0422	-179.956	-14.838	-153.995	-15.4958	-153.76	9.53604	-128.543	-13.6497	-125.588	12.0565	-97.232	-12.2513	-95.5641	11.0416	-58.1528	-8.87638	-51.9133	7.88468					-30.511	11.0593	-77.9247	20.7551	-79.0548	-19.6397
-209.908	-12.0992	-209.989	14.6705	-180.083	12.0429	-179.976	-14.8376	-154.016	-15.487	-153.743	9.52721	-128.556	-13.6479	-125.595	12.0495	-97.2037	-12.2446	-95.5339	11.0321	-57.932	-8.87859	-51.6736	7.84602					-29.9894	10.9897	-77.8272	20.6432	-78.7942	-19.5315
-209.864	-12.1059	-209.946	14.6621	-180.013	12.0429	-179.904	-14.817	-153.926	-15.4638	-153.739	9.53347	-128.477	-13.6288	-125.494	12.0562	-97.1032	-12.2012	-95.4275	11.0254	-57.8271	-8.68165	-51.4027	7.83977					-29.0025	10.6916	-77.5312	20.5486	-78.6551	-19.4976
-209.876	-12.0915	-209.967	14.6709	-180.023	12.0359	-179.911	-14.8156	-153.914	-15.4712	-153.653	9.52574	-128.422	-13.6159	-125.39	12.0212	-96.9497	-12.1574	-95.2442	11.0022	-57.3835	-8.59956	-50.8564	7.71866					-28.5744	10.5587	-77.49	20.5103	-78.626	-19.3496
-209.852	-12.0959	-209.934	14.6643	-180.008	12.0392	-179.889	-14.8001	-153.916	-15.462	-153.668	9.52979	-128.423	-13.6129	-125.393	12.0098	-96.9217	-12.1441	-95.2217	10.9927	-57.2189	-8.58594	-50.6985	7.69399					-27.879	10.322	-77.3597	20.4698	-78.3278	-19.2672
-209.836	-12.09	-209.915	14.6624	-179.949	12.0304	-179.842	-14.8119	-153.822	-15.4535	-153.612	9.52242	-128.298	-13.5503	-125.262	12.0039	-96.7178	-12.0731	-95.0071	10.9559	-56.8556	-8.49096	-50.2825	7.6627					-26.9175	10.1099	-77.1285	20.3914	-78.2855	-19.2263
-209.85	-12.0911	-209.931	14.6591	-179.982	12.0367	-179.861	-14.8012	-153.85	-15.4491	-153.585	9.5007	-128.29	-13.5533	-125.268	11.9947	-96.6611	-12.0668	-94.9486	10.9308	-56.5644	-8.50606	-49.9361	7.58098					-26.3723	10.0345	-77.0342	20.2585	-78.1287	-19.1402
-209.783	-12.1136	-209.875	14.6621	-179.909	12.026	-179.793	-14.7909	-153.765	-15.4421	-153.589	9.51028	-128.244	-13.5286	-125.205	11.9903	-96.6029	-12.0238	-94.868	10.9165	-56.4418	-8.29917	-49.6781	7.56699					-25.3036	9.74845	-76.7755	20.1845	-77.9446	-19.0117
-209.792	-12.1125	-209.896	14.661	-179.905	12.0212	-179.781	-14.8005	-153.73	-15.4392	-153.499	9.50365	-128.159	-13.511	-125.136	11.9814	-96.3854	-12.0076	-94.6659	10.9054	-55.9751	-8.20162	-49.0736	7.48306					-24.7467	9.52242	-76.689	20.1422	-77.8824	-18.9547
-209.785	-12.0867	-209.88	14.6547	-179.905	12.0149	-179.782	-14.7942	-153.741	-15.4079	-153.51	9.50439	-128.17	-13.5132	-125.145	11.9744	-96.3765	-11.9855	-94.6306	10.8977	-55.794	-8.19279	-48.8782	7.45913					-23.9475	9.41567	-76.5951	20.1172	-77.642	-18.8564
-209.751	-12.0867	-209.843	14.6632	-179.835	12.0234	-179.713	-14.8016	-153.649	-15.3957	-153.424	9.47825	-128.033	-13.4664	-124.967	11.9494	-96.2153	-11.9435	-94.4458	10.862	-55.4921	-8.11622	-48.5159	7.36931					-22.679	9.0667	-76.3039	20.0366	-77.5356	-18.8601
-209.776	-12.0893	-209.86	14.658	-179.864	12.0234	-179.729	-14.7931	-153.661	-15.3884	-153.36	9.47162	-128.028	-13.4764	-124.95	11.9424	-96.1137	-11.9317	-94.3489	10.8366	-55.1221	-8.06321	-48.0908	7.31851					-22.0951	8.95994	-76.2281	19.904	-77.4568	-18.7758
-209.725	-12.083	-209.809	14.6529	-179.802	12.0138	-179.67	-14.7861	-153.601	-15.3751	-153.379	9.46242	-127.992	-13.4506	-124.925	11.9376	-96.0802	-11.8997	-94.3085	10.8289	-55.0268	-7.89719	-47.8253	7.29127					-21.0515	8.74423	-75.9995	19.8459	-77.1738	-18.6164
-209.719	-12.0838	-209.814	14.651	-179.777	12.0113	-179.657	-14.7865	-153.539	-15.3626	-153.294	9.47162	-127.875	-13.4406	-124.822	11.9314	-95.8468	-11.8497	-94.0456	10.7932	-54.5806	-7.80627	-47.2216	7.23974					-20.0514	8.42544	-75.8559	19.8013	-77.1303	-18.5792
-209.725	-12.0749	-209.81	14.6451	-179.802	12.0116	-179.663	-14.7806	-153.555	-15.3648	-153.284	9.46537	-127.877	-13.4418	-124.835	11.9218	-95.8229	-11.8408	-94.014	10.7784	-54.3572	-7.81216	-46.9625	7.19225					-19.1926	8.32457	-75.8084	19.7652	-76.9382	-18.4846
-209.677	-12.0698	-209.763	14.6466	-179.717	12.0227	-179.57	-14.7655	-153.452	-15.321	-153.273	9.46537	-127.773	-13.4064	-124.654	11.8018	-95.6749	-11.8103	-93.8991	10.774	-54.1661	-7.70761	-46.619	7.17605					-17.6767	7.9848	-75.4712	19.6684	-76.7894	-18.4478
-209.69	-12.076	-209.786	14.6381	-179.733	12.0171	-179.586	-14.7618	-153.448	-15.321	-153.18	9.46279	-127.719	-13.4049	-124.605	11.7955	-95.5394	-11.7735	-93.7169	10.6573	-53.7244	-7.52208	-46.0319	7.10611					-16.7567	7.76393	-75.3744	19.5227	-76.7195	-18.3911
-209.668	-12.0499	-209.758	14.6411	-179.691	12.0006	-179.56	-14.75	-153.431	-15.307	-153.2	9.44806	-127.724	-13.3795	-124.592	11.7933	-95.5045	-11.7477	-93.7033	10.6533	-53.5392	-7.51361	-45.8018	7.03101					-15.6568	7.62663	-75.2135	19.4954	-76.4453	-18.2107
-209.649	-12.0562	-209.745	14.6374	-179.65	11.9998	-179.507	-14.7453	-153.334	-15.3114	-153.134	9.45285	-127.579	-13.3552	-124.456	11.7793	-95.3329	-11.6847	-93.4828	10.629	-53.1476	-7.3995	-45.31	6.99678					-13.9892	7.20182	-74.9827	19.4148	-76.3934	-18.1868
-209.66	-12.0632	-209.761	14.6425	-179.669	11.9969	-179.528	-14.746	-153.355	-15.3052	-153.07	9.42855	-127.584	-13.3589	-124.456	11.765	-95.2508	-11.6851	-93.4066	10.6139	-52.8218	-7.37042	-44.922	6.9169					-12.9276	7.10243	-74.9168	19.3883	-76.2575	-18.0988
-209.615	-12.0584	-209.697	14.6286	-179.584	11.9686	-179.457	-14.7217	-153.28	-15.2879	-153.122	9.45064	-127.517	-13.3372	-124.396	11.7635	-95.2004	-11.6395	-93.3466	10.6084	-52.6786	-7.17495	-44.6025	6.91911					-11.2552	6.82855	-74.6286	19.2834	-76.0175	-18.0605
-209.617	-12.0587	-209.716	14.6356	-179.581	11.9792	-179.443	-14.7287	-153.24	-15.2794	-152.993	9.42782	-127.425	-13.3394	-124.265	11.7348	-94.9884	-11.5824	-93.0918	10.5734	-52.1091	-7.12304	-43.9355	6.85321					-9.63406	6.41221	-74.5046	19.1593	-75.9685	-18.0079
-209.605	-12.0459	-209.699	14.6308	-179.582	11.9697	-179.44	-14.7199	-153.246	-15.2757	-152.993	9.41788	-127.436	-13.3258	-124.279	11.7296	-94.9666	-11.5714	-93.0613	10.5554	-51.9597	-7.08476	-43.7013	6.80352					-8.36001	6.26533	-74.3985	19.1222	-75.7094	-17.8315
-209.58	-12.0418	-209.67	14.6275	-179.528	11.9623	-179.379	-14.7103	-153.143	-15.2599	-152.956	9.4234	-127.304	-13.3125	-124.15	11.7238	-94.8017	-11.5287	-92.9011	10.5406	-51.6512	-6.98942	-43.2828	6.7726					-5.76148	5.86335	-74.1092	19.0489	-75.5997	-17.8069
-209.599	-12.0455	-209.682	14.6219	-179.535	11.9527	-179.401	-14.7088	-153.153	-15.2529	-152.893	9.41199	-127.274	-13.3011	-124.13	11.7131	-94.6909	-11.5106	-92.7878	10.5167	-51.2661	-6.83665	-42.7141	6.62277					-3.81782	5.53462	-74.0507	19.0084	-75.522	-17.7395
-209.564	-12.0503	-209.637	14.6157	-179.491	11.9527	-179.346	-14.6816	-153.123	-15.2507	-152.915	9.41493	-127.266	-13.2864	-124.104	11.7065	-94.6456	-11.4863	-92.7451	10.5182	-51.0449	-6.82156	-42.4394	6.61762					-2.75654	5.36124	-73.8081	18.937	-75.2301	-17.6736
-209.556	-12.047	-209.65	14.6168	-179.467	11.9443	-179.331	-14.6735	-153.046	-15.2459	-152.826	9.40352	-127.13	-13.2757	-123.939	11.6755	-94.4042	-11.4521	-92.4999	10.4839	-50.5752	-6.69566	-41.7559	6.58302							-73.6248	18.7931	-75.1719	-17.6364
-209.557	-12.0429	-209.651	14.612	-179.476	11.942	-179.343	-14.6694	-153.064	-15.2459	-152.822	9.40242	-127.151	-13.2676	-123.962	11.6667	-94.3718	-11.4399	-92.4539	10.4674	-50.3171	-6.71443	-41.4617	6.49577							-73.5198	18.7389	-74.9735	-17.4594
-209.515	-12.0322	-209.6	14.6127	-179.399	11.9325	-179.281	-14.6606	-152.991	-15.2341	-152.809	9.39432	-127.045	-13.2467	-123.868	11.6586	-94.2709	-11.395	-92.3276	10.4372	-50.1353	-6.47663	-41.0362	6.5035							-73.1609	18.6469	-74.8259	-17.4134
-209.539	-12.0344	-209.624	14.6024	-179.419	11.9306	-179.289	-14.6584	-152.982	-15.2429	-152.734	9.40058	-126.984	-13.2404	-123.811	11.645	-94.0983	-11.3763	-92.1594	10.4007	-49.5478	-6.44056	-40.3519	6.42178							-73.1087	18.6178	-74.7663	-17.3626
-209.504	-12.016	-209.587	14.594	-179.385	11.9273	-179.268	-14.6499	-152.973	-15.2238	-152.763	9.38585	-126.973	-13.2242	-123.802	11.6361	-94.0758	-11.3203	-92.1259	10.4019	-49.4101	-6.38276	-40.0662	6.38534							-72.9669	18.5795	-74.432	-17.2919
-209.492	-12.0212	-209.581	14.5951	-179.34	11.9222	-179.224	-14.6425	-152.889	-15.1999	-152.638	9.36303	-126.845	-13.1697	-123.669	11.6339	-93.856	-11.2702	-91.8708	10.3282	-48.9544	-6.27785	-39.4629	6.36178							-72.6835	18.4084	-74.3908	-17.2691
-209.508	-12.0216	-209.591	14.6006	-179.367	11.9244	-179.247	-14.6392	-152.904	-15.1944	-152.614	9.3645	-126.849	-13.1668	-123.672	11.6163	-93.8012	-11.271	-91.8314	10.2955	-48.637	-6.2565	-39.0616	6.24435							-72.6213	18.3782	-74.2016	-17.1089
-209.447	-12.0043	-209.549	14.591	-179.289	11.9089	-179.166	-14.6315	-152.823	-15.166	-152.618	9.36561	-126.77	-13.1491	-123.552	11.5971	-93.7147	-11.2272	-91.7464	10.2991	-48.3956	-6.07649	-38.6313	6.23331							-72.3113	18.2972	-74.0087	-17.0548
-209.46	-12.0028	-209.556	14.5829	-179.291	11.903	-179.167	-14.6319	-152.782	-15.1557	-152.517	9.34941	-126.693	-13.137	-123.457	11.5945	-93.4927	-11.2091	-91.5167	10.252	-47.846	-5.98152	-37.803	6.16668							-72.2255	18.2582	-73.9509	-17.004
-209.443	-11.9998	-209.532	14.5914	-179.284	11.9063	-179.165	-14.6267	-152.788	-15.1528	-152.535	9.34646	-126.698	-13.1281	-123.466	11.5824	-93.4835	-11.18	-91.4927	10.2402	-47.6314	-5.9701	-37.5383	6.1306							-72.061	18.2118	-73.6398	-16.9179
-209.411	-11.9877	-209.512	14.5807	-179.216	11.8946	-179.088	-14.6252	-152.7	-15.1483	-152.484	9.34499	-126.561	-13.0828	-123.343	11.5945	-93.2928	-11.1443	-91.2833	10.2362	-47.2842	-5.74482	-36.9527	6.10005							-71.7717	18.0495	-73.5346	-16.9009
-209.422	-11.991	-209.534	14.5822	-179.242	11.9005	-179.111	-14.6135	-152.698	-15.1472	-152.429	9.34278	-126.544	-13.0917	-123.327	11.5736	-93.2026	-11.1259	-91.1787	10.2042	-46.8778	-5.72052	-36.2787	5.99035							-71.6874	18.0012	-73.4451	-16.7272
-209.366	-11.9774	-209.488	14.5708	-179.182	11.8887	-179.052	-14.6039	-152.657	-15.1237	-152.439	9.34057	-126.51	-13.0703	-123.303	11.5839	-93.1544	-11.0958	-91.1195	10.1839	-46.5833	-5.67635	-35.9164	5.98004							-71.4315	17.9331	-73.1455	-16.6683
-209.374	-11.9744	-209.495	14.5733	-179.171	11.8857	-179.027	-14.5976	-152.615	-15.124	-152.305	9.32732	-126.382	-13.0659	-123.151	11.5401	-92.9276	-11.0464	-90.8489	10.164	-46.0293	-5.55045	-35.0672	5.87955							-71.2622	17.8742	-73.0939	-16.6348
-209.364	-11.9796	-209.488	14.5744	-179.175	11.8795	-179.033	-14.6039	-152.619	-15.1189	-152.286	9.23934	-126.396	-13.0475	-123.125	11.4425	-92.8934	-11.0468	-90.8183	10.1416	-45.7672	-5.55045	-34.6832	5.79967							-71.1591	17.8544	-72.8841	-16.5483
-209.313	-11.9546	-209.442	14.5645	-179.095	11.8736	-178.943	-14.5748	-152.518	-15.0935	-152.289	9.31039	-126.256	-13.0302	-123.008	11.4318	-92.7723	-10.9699	-90.6788	10.1346	-45.4657	-5.3605	-34.1351	5.79194							-70.7884	17.6674	-72.7181	-16.4213
-209.348	-11.9693	-209.47	14.5638	-179.118	11.871	-178.965	-14.5792	-152.521	-15.0946	-152.207	9.3126	-126.211	-13.0265	-122.972	11.4278	-92.6162	-10.954	-90.536	10.114	-44.9113	-5.27621	-33.2572	5.66935							-70.7343	17.6342	-72.6492	-16.3616
-209.288	-11.9586	-209.424	14.5568	-179.088	11.8751	-178.914	-14.5553	-152.497	-15.0824	-152.202	9.2364	-126.199	-13.0081	-122.952	11.4149	-92.5728	-10.9191	-90.4808	10.0864	-44.6658	-5.24933	-32.9108	5.67856							-70.4829	17.5584	-72.3054	-16.2751
-209.285	-11.9623	-209.423	14.5575	-179.048	11.8754	-178.873	-14.5586	-152.417	-15.081	-152.143	9.31591	-126.076	-12.9868	-122.774	11.3858	-92.3376	-10.8764	-90.2264	10.0724	-44.0757	-5.14663	-32.1016	5.64653							-70.3003	17.5072	-72.2233	-16.2556
-209.302	-11.9513	-209.426	14.5542	-179.068	11.8706	-178.897	-14.5601	-152.441	-15.0596	-152.129	9.30744	-126.075	-12.9754	-122.779	11.3777	-92.2875	-10.8727	-90.1929	10.0418	-43.853	-4.99349	-31.5671	5.49376							-70.1917	17.4605	-72.0761	-16.1901
-209.228	-11.9527	-209.381	14.5424	-178.977	11.8817	-178.804	-14.5494	-152.346	-15.081	-152.128	9.30671	-125.984	-12.9584	-122.688	11.3781	-92.2091	-10.82	-90.0372	9.96711	-43.4956	-4.90588	-30.9756	5.51474							-69.8133	17.2786	-71.8368	-16.0086
-209.253	-11.9461	-209.398	14.5336	-178.992	11.8739	-178.807	-14.5435	-152.313	-15.1023	-152.021	9.21836	-125.923	-12.9452	-122.624	11.3575	-92.0029	-10.8049	-89.8462	9.93582	-42.8179	-4.81937	-29.9577	5.42677							-69.7297	17.2444	-71.7823	-15.9604
-209.227	-11.9461	-209.367	14.5365	-178.97	11.8714	-178.792	-14.5398	-152.318	-15.081	-152.032	9.21284	-125.93	-12.9433	-122.634	11.3549	-91.9878	-10.7884	-89.8171	9.91888	-42.5779	-4.8168	-29.5672	5.37891							-69.5847	17.2006	-71.5335	-15.8916
-209.198	-11.9391	-209.34	14.5255	-178.909	11.8758	-178.747	-14.5479	-152.199	-15.067	-151.946	9.1948	-125.791	-12.9117	-122.451	11.3306	-91.7736	-10.7236	-89.5929	9.90453	-42.1218	-4.56942	-28.7974	5.36234							-69.2902	17.1233	-71.3159	-15.8669
-209.218	-11.9417	-209.368	14.5203	-178.93	11.8714	-178.764	-14.5347	-152.213	-15.0622	-151.911	9.19443	-125.781	-12.8988	-122.443	11.328	-91.6834	-10.7136	-89.4865	9.86551	-41.6881	-4.5477	-27.974	5.14442							-69.2103	17.0957	-71.2456	-15.7929
-209.162	-11.9295	-209.316	14.5181	-178.843	11.8559	-178.702	-14.5373	-152.17	-14.9937	-151.924	9.1948	-125.733	-12.8763	-122.402	11.3258	-91.626	-10.6912	-89.4372	9.87434	-41.3414	-4.46414	-27.3949	5.1805							-68.8676	16.9238	-70.9338	-15.621
-209.179	-11.9336	-209.325	14.5104	-178.812	11.8162	-178.682	-14.5295	-152.115	-14.9871	-151.82	9.19664	-125.616	-12.862	-122.294	11.3247	-91.3812	-10.6433	-89.1592	9.83495	-40.6732	-4.22855	-26.2633	5.14184							-68.7027	16.8509	-70.8539	-15.5978
-209.156	-11.9266	-209.31	14.5163	-178.815	11.8128	-178.695	-14.5196	-152.139	-14.9838	-151.82	9.19333	-125.63	-12.8174	-122.288	11.3133	-91.3488	-10.5697	-89.1331	9.82833	-40.3541	-4.23922	-25.7012	5.02441							-68.6022	16.8258	-70.713	-15.5087
-209.125	-11.9222	-209.263	14.4924	-178.747	11.8029	-178.618	-14.5071	-152.024	-14.9632	-151.8	9.19259	-125.483	-12.8042	-122.186	11.3185	-91.185	-10.5347	-88.9546	9.80293	-39.9565	-4.10817	-24.9488	5.06491							-68.2525	16.7279	-70.4273	-15.4579
-209.148	-11.927	-209.295	14.4975	-178.77	11.8051	-178.632	-14.5126	-152.026	-14.961	-151.723	9.18081	-125.453	-12.8075	-122.086	11.2699	-91.0532	-10.5311	-88.8095	9.7698	-39.2464	-4.05185	-23.7502	4.91545							-68.1663	16.7184	-70.3931	-15.318
-209.096	-11.9277	-209.241	14.4894	-178.731	11.7889	-178.6	-14.4924	-151.994	-14.9485	-151.742	9.17566	-125.432	-12.7751	-122.075	11.2632	-91.0164	-10.5016	-88.7735	9.76391	-39.0609	-3.84865	-23.2043	4.90883							-67.8906	16.5582	-70.0949	-15.2216
-209.09	-11.927	-209.241	14.4883	-178.703	11.779	-178.571	-14.4802	-151.908	-14.9308	-151.603	9.15504	-125.292	-12.7633	-121.948	11.2596	-90.7705	-10.4515	-88.4992	9.74587	-38.3681	-3.74705	-22.0547	4.90956							-67.7029	16.4945	-69.9528	-15.1918
-209.101	-11.9225	-209.256	14.492	-178.722	11.7834	-178.58	-14.4857	-151.916	-14.9319	-151.601	9.14658	-125.295	-12.7563	-121.945	11.2526	-90.7086	-10.4438	-88.4462	9.7201	-37.9757	-3.72423	-21.1598	4.70452							-67.563	16.4364	-69.8236	-15.1517
-209.036	-11.9387	-209.186	14.489	-178.653	11.7827	-178.52	-14.4817	-151.834	-14.9161	-151.596	9.14731	-125.221	-12.7309	-121.87	11.2566	-90.6174	-10.3831	-88.3564	9.72268	-37.5833	-3.50557	-20.3205	4.7325							-67.1974	16.3609	-69.4801	-15.0777
-209.052	-11.9391	-209.208	14.4971	-178.653	11.7746	-178.518	-14.4747	-151.812	-14.9186	-151.496	9.14069	-125.138	-12.7166	-121.751	11.2169	-90.3976	-10.3672	-88.1046	9.67114	-36.7815	-3.40434	-18.8693	4.67176							-67.1117	16.3366	-69.443	-14.944
-209.03	-11.9281	-209.185	14.5027	-178.638	11.7753	-178.512	-14.4762	-151.814	-14.9039	-151.508	9.13664	-125.15	-12.7144	-121.809	11.2415	-90.3663	-10.3507	-88.0464	9.59899	-36.4771	-3.39661	-18.0621	4.56942							-66.8625	16.1732	-69.2269	-14.8351
-208.989	-11.9288	-209.154	14.4839	-178.574	11.7672	-178.449	-14.464	-151.712	-14.8649	-151.457	9.14069	-125.021	-12.6904	-121.629	11.2088	-90.1498	-10.3109	-87.841	9.57764	-35.8947	-3.27844	-16.9931	4.61949							-66.6052	16.1007	-69.0005	-14.8038
-209.022	-11.9236	-209.169	14.4883	-178.599	11.772	-178.472	-14.4544	-151.729	-14.8848	-151.388	9.13995	-125.007	-12.6912	-121.631	11.2051	-90.0589	-10.3003	-87.7262	9.55997	-35.2553	-3.1507	-15.3608	4.37984							-66.4623	16.0546	-68.9202	-14.7416
-208.966	-11.9225	-209.123	14.4835	-178.548	11.7536	-178.414	-14.4456	-151.672	-14.8608	-151.414	9.13112	-124.972	-12.6779	-121.584	11.1966	-90.0048	-10.2708	-87.6787	9.54488	-34.9715	-3.04653	-14.4693	4.3942							-66.1362	15.9777	-68.6007	-14.5513
-208.967	-11.9148	-209.118	14.4913	-178.504	11.7422	-178.395	-14.4397	-151.591	-14.8498	-151.323	9.1348	-124.844	-12.6407	-121.362	11.0711	-89.7633	-10.1872	-87.3941	9.52316	-34.0747	-2.9707	-12.9246	4.3953							-65.9624	15.8533	-68.5102	-14.527
-208.959	-11.9189	-209.116	14.4894	-178.534	11.7532	-178.409	-14.4412	-151.622	-14.8406	-151.31	9.12707	-124.862	-12.64	-121.378	11.0645	-89.7298	-10.1736	-87.3581	9.50291	-33.7173	-2.94861	-11.4198	4.14535							-65.8027	15.7948	-68.3301	-14.4647
-208.913	-11.9115	-209.079	14.489	-178.441	11.7296	-178.318	-14.4162	-151.525	-14.8354	-151.303	9.12743	-124.73	-12.6267	-121.266	11.0604	-89.6142	-10.1342	-87.1935	9.48819	-33.259	-2.69166	-10.3077	4.24843							-65.4202	15.7001	-67.9922	-14.4092
-208.942	-11.9063	-209.094	14.4901	-178.462	11.7311	-178.339	-14.418	-151.514	-14.8229	-151.187	9.10277	-124.686	-12.6094	-121.224	11.0472	-89.4081	-10.1121	-87.0146	9.458	-32.2794	-2.64896	-8.1119	4.04891							-65.3344	15.6644	-67.9381	-14.3698
-208.913	-11.9012	-209.052	14.471	-178.423	11.7355	-178.287	-14.4158	-151.492	-14.8156	-151.195	9.0943	-124.684	-12.6047	-121.215	11.0409	-89.3742	-10.0709	-86.9885	9.45138	-32.0218	-2.56135	-6.27868	3.8619							-65.0668	15.5849	-67.7213	-14.1496
-208.88	-11.9012	-209.03	14.4714	-178.389	11.7289	-178.239	-14.3948	-151.392	-14.8008	-151.14	9.09394	-124.522	-12.5693	-121.087	11.0302	-89.1364	-10.0286	-86.7043	9.41346	-31.3165	-2.31913	-5.16181	3.93332							-64.8375	15.4598	-67.4953	-14.1114
-208.897	-11.8986	-209.045	14.4758	-178.409	11.7241	-178.264	-14.3981	-151.41	-14.8012	-151.108	9.09467	-124.532	-12.5605	-121.084	11.0173	-89.0738	-10.026	-86.6391	9.39358	-30.6531	-2.33349	-2.30155	3.52692							-64.6814	15.4075	-67.3984	-14.0536
-208.856	-11.8953	-208.991	14.4651	-178.343	11.7271	-178.188	-14.3882	-151.331	-14.7916	-151.116	9.09394	-124.456	-12.5406	-120.973	10.9897	-89.0057	-9.98257	-86.5707	9.39358	-30.1028	-2.24367	-1.10481	3.4544							-64.2897	15.3099	-67.0406	-13.9799
-208.859	-11.9005	-209.006	14.4647	-178.34	11.7168	-178.186	-14.3808	-151.29	-14.7817	-151.021	9.0932	-124.349	-12.5432	-120.88	10.9794	-88.7654	-9.95938	-86.2898	9.36671	-29.1946	-1.97421									-64.1859	15.2871	-66.9291	-13.8563
-208.839	-11.9038	-208.975	14.4482	-178.325	11.719	-178.166	-14.3753	-151.305	-14.7614	-151.032	9.08289	-124.354	-12.5215	-120.886	10.9757	-88.7245	-9.93987	-86.26	9.34241	-28.7846	-1.9812									-63.9757	15.2179	-66.7605	-13.7642
-208.798	-11.9067	-208.942	14.4515	-178.269	11.7241	-178.096	-14.3591	-151.196	-14.753	-150.986	9.09504	-124.218	-12.5152	-120.768	10.9757	-88.5452	-9.8471	-86.0339	9.32585	-28.087	-1.8369									-63.6657	15.0791	-66.4557	-13.7105
-208.823	-11.8986	-208.973	14.4563	-178.29	11.7204	-178.12	-14.3595	-151.202	-14.7596	-150.914	9.08289	-124.196	-12.5038	-120.732	10.9728	-88.4134	-9.8287	-85.904	9.30413	-27.0938	-1.6683									-63.5163	15.032	-66.3718	-13.6534
-208.773	-11.9052	-208.911	14.4434	-178.234	11.7204	-178.06	-14.3495	-151.149	-14.7372	-150.939	9.0851	-124.16	-12.5005	-120.71	10.9629	-88.3741	-9.79593	-85.8274	9.22977	-26.6429	-1.59836									-63.1504	14.9547	-66.0637	-13.4491
-208.78	-11.8982	-208.914	14.4497	-178.207	11.7131	-178.025	-14.3536	-151.086	-14.7353	-150.796	9.04719	-124.03	-12.485	-120.535	10.9297	-88.1028	-9.7455	-85.551	9.2029	-25.5761	-1.44375									-63.0274	14.9102	-65.9333	-13.4281
-208.769	-11.8927	-208.922	14.4397	-178.217	11.7123	-178.052	-14.347	-151.089	-14.7217	-150.785	9.04571	-124.057	-12.442	-120.539	10.9235	-88.0442	-9.73446	-85.4917	9.17971	-25.036	-1.44817									-62.8132	14.7534	-65.7577	-13.3604
-208.723	-11.9122	-208.87	14.4158	-178.109	11.6892	-177.962	-14.3514	-150.996	-14.7059	-150.772	9.04755	-123.923	-12.4353	-120.435	10.9253	-87.911	-9.69838	-85.3423	9.16314	-24.3694	-1.19159									-62.4005	14.6683	-65.4003	-13.3008
-208.753	-11.9001	-208.883	14.4176	-178.129	11.6895	-177.971	-14.3429	-150.98	-14.6867	-150.677	9.03651	-123.867	-12.4261	-120.376	10.9073	-87.746	-9.68513	-85.1192	9.13995	-23.1789	-0.936119									-62.3276	14.6444	-65.3105	-13.2393
-208.698	-11.9089	-208.846	14.4154	-178.09	11.7017	-177.937	-14.3296	-150.953	-14.6731	-150.699	9.02988	-123.862	-12.4088	-120.372	10.9099	-87.7011	-9.66304	-85.0831	9.13406	-22.6514	-0.958574									-62.014	14.5737	-65.02	-13.0431
-208.675	-11.91	-208.841	14.4125	-178.045	11.6833	-177.898	-14.319	-150.875	-14.661	-150.628	9.04093	-123.721	-12.3805	-120.189	10.8738	-87.4519	-9.61629	-84.8372	9.08952	-21.7134	-0.753533									-61.7471	14.492	-64.8559	-13.0096
-208.69	-11.9115	-208.847	14.4217	-178.077	11.68	-177.917	-14.3219	-150.905	-14.661	-150.591	9.03062	-123.72	-12.3871	-120.177	10.866	-87.3731	-9.5931	-84.7448	9.07627	-20.637	-0.74433									-61.5866	14.3793	-64.7594	-12.9231
-208.624	-11.9038	-208.802	14.4029	-177.996	11.6785	-177.841	-14.3046	-150.811	-14.6363	-150.602	9.02436	-123.654	-12.351	-120.134	10.8686	-87.2914	-9.56733	-84.6557	9.06375	-19.9862	-0.526038									-61.1725	14.2884	-64.303	-12.8675
-208.647	-11.9067	-208.811	14.3974	-177.99	11.6752	-177.831	-14.302	-150.761	-14.6422	-150.474	8.99528	-123.552	-12.3396	-120.032	10.8572	-87.0418	-9.48488	-84.3774	9.04314	-18.5653	-0.355968									-61.0691	14.2512	-64.2334	-12.7272
-208.618	-11.9005	-208.788	14.3992	-177.983	11.6608	-177.824	-14.2965	-150.775	-14.6227	-150.479	8.9927	-123.566	-12.3308	-120.039	10.844	-86.998	-9.46389	-84.3509	9.02583	-17.7245	-0.361122									-60.8224	14.1938	-63.9543	-12.6337
-208.575	-11.91	-208.766	14.3845	-177.915	11.6593	-177.771	-14.2903	-150.663	-14.623	-150.443	8.99197	-123.425	-12.2976	-119.868	10.82	-86.8114	-9.4245	-84.1337	8.99675	-16.904	-0.0180377									-60.4558	14.1187	-63.7732	-12.5726
-208.608	-11.9016	-208.781	14.3926	-177.939	11.656	-177.782	-14.2884	-150.668	-14.6201	-150.385	8.99344	-123.395	-12.2884	-119.807	10.7111	-86.6822	-9.4153	-83.9979	8.97209	-15.2095	-0.0103072									-60.2883	13.9597	-63.6507	-12.5034
-208.532	-11.9052	-208.709	14.3186	-177.872	11.6516	-177.739	-14.2895	-150.626	-14.6135	-150.398	8.99086	-123.372	-12.2759	-119.82	10.8031	-86.6314	-9.38917	-83.9383	8.96841	-14.4814	0.192525									-59.9769	13.9129	-63.2218	-12.3238
-208.542	-11.8953	-208.72	14.3245	-177.852	11.6442	-177.711	-14.2917	-150.575	-14.6102	-150.312	8.99491	-123.224	-12.2623	-119.637	10.6993	-86.3693	-9.32769	-83.6346	8.94117	-13.1091	0.390939									-59.7416	13.8437	-63.1242	-12.2899
-208.538	-11.8846	-208.719	14.3179	-177.862	11.6523	-177.721	-14.2954	-150.583	-14.6021	-150.299	8.98497	-123.234	-12.2549	-119.644	10.7022	-86.3192	-9.30855	-83.5672	8.85834	-11.6344	0.294493									-59.5524	13.7815	-62.9439	-12.1846
-208.488	-11.8865	-208.664	14.295	-177.786	11.6424	-177.637	-14.2715	-150.492	-14.5708	-150.287	8.98976	-123.116	-12.2295	-119.477	10.6805	-86.1657	-9.25149	-83.4152	8.84178	-10.8194	0.649725									-59.0753	13.6144	-62.607	-12.1427
-208.499	-11.8898	-208.685	14.2991	-177.807	11.6402	-177.651	-14.2836	-150.487	-14.5756	-150.19	8.98902	-123.047	-12.2281	-119.431	10.6743	-85.9588	-9.24707	-83.2009	8.82484	-8.84334	0.76973									-58.973	13.5989	-62.4867	-11.9969
-208.477	-11.8824	-208.651	14.3035	-177.77	11.6328	-177.626	-14.2656	-150.466	-14.5538	-150.21	8.98976	-123.043	-12.2086	-119.422	10.6673	-85.925	-9.21394	-83.1266	8.80791	-7.43861	0.724084									-58.6756	13.515	-62.1193	-11.9001
-208.453	-11.8809	-208.643	14.2884	-177.719	11.6247	-177.577	-14.2465	-150.361	-14.5421	-150.097	8.95663	-122.889	-12.1942	-119.28	10.654	-85.6864	-9.19296	-82.8744	8.76779	-6.63281	1.03919									-58.3266	13.4388	-61.9956	-11.8739
-208.467	-11.8846	-208.664	14.2936	-177.744	11.6262	-177.599	-14.2549	-150.391	-14.5358	-150.065	8.94559	-122.89	-12.1894	-119.283	10.65	-85.5874	-9.18118	-82.7805	8.74054	-3.80015	0.752429									-58.2047	13.423	-61.8325	-11.7694
-208.426	-11.8688	-208.603	14.2869	-177.657	11.6166	-177.515	-14.235	-150.29	-14.5119	-150.077	8.95773	-122.821	-12.1611	-119.172	10.6209	-85.5083	-9.08768	-82.6892	8.73466	-3.05582	0.9906									-57.7766	13.2338	-61.4611	-11.6074
-208.432	-11.8773	-208.617	14.3013	-177.663	11.6181	-177.509	-14.2262	-150.253	-14.499	-149.968	8.94743	-122.754	-12.1556	-119.089	10.6113	-85.2565	-9.04056	-82.3918	8.71404	-1.26089	0.972562									-57.5764	13.1679	-61.3411	-11.5809
-208.421	-11.8574	-208.588	14.2803	-177.665	11.6174	-177.516	-14.2277	-150.262	-14.4846	-149.983	8.93638	-122.75	-12.1452	-119.089	10.6032	-85.2167	-9.0181	-82.3498	8.69784											-57.3875	13.1546	-60.9778	-11.4823
-208.392	-11.8438	-208.555	14.2855	-177.598	11.6148	-177.444	-14.2188	-150.145	-14.4806	-149.932	8.94485	-122.612	-12.0757	-118.934	10.601	-85.022	-8.97209	-82.1419	8.68643											-56.8887	13.0284	-60.804	-11.4477
-208.403	-11.8622	-208.586	14.2847	-177.619	11.6118	-177.466	-14.213	-150.168	-14.4839	-149.884	8.94338	-122.599	-12.0816	-118.909	10.5833	-84.8858	-8.95994	-82.0031	8.6452											-56.7367	12.8992	-60.656	-11.2713
-208.342	-11.8511	-208.528	14.2851	-177.567	11.606	-177.394	-14.2085	-150.123	-14.4659	-149.896	8.9419	-122.567	-12.0488	-118.881	10.5914	-84.8144	-8.92681	-81.914	8.63784											-56.3969	12.8439	-60.2183	-11.2014
-208.358	-11.8353	-208.543	14.273	-177.563	11.6118	-177.394	-14.2034	-150.056	-14.4471	-149.744	8.8484	-122.425	-12.0455	-118.711	10.5498	-84.5519	-8.91503	-81.6033	8.62643											-56.0965	12.7618	-60.1116	-11.1664
-208.347	-11.8346	-208.543	14.2763	-177.564	11.6041	-177.397	-14.2034	-150.074	-14.4497	-149.736	8.84583	-122.435	-12.0278	-118.715	10.5447	-84.4875	-8.88411	-81.5669	8.61281											-55.9383	12.7372	-59.8451	-11.0755
-208.314	-11.832	-208.505	14.2785	-177.488	11.6063	-177.314	-14.1651	-149.962	-14.4239	-149.726	8.84951	-122.298	-12.0098	-118.616	10.5392	-84.3491	-8.84914	-81.4067	8.58962											-55.3942	12.5436	-59.5984	-11.0214
-208.333	-11.825	-208.525	14.2781	-177.506	11.6067	-177.337	-14.1831	-149.963	-14.4209	-149.644	8.83441	-122.239	-12.0179	-118.561	10.5344	-84.161	-8.82153	-81.1917	8.55759											-55.2602	12.5137	-59.4379	-10.8476
-208.287	-11.8077	-208.484	14.2928	-177.465	11.5993	-177.295	-14.1559	-149.934	-14.4106	-149.667	8.83405	-122.238	-11.9855	-118.553	10.5373	-84.0884	-8.76079	-81.1166	8.49059											-54.9988	12.4593	-59.0227	-10.7622
-208.272	-11.7922	-208.472	14.2995	-177.433	11.6041	-177.265	-14.1537	-149.846	-14.4191	-149.59	8.82448	-122.085	-11.97	-118.36	10.5079	-83.847	-8.70557	-80.8417	8.46114											-54.5898	12.3584	-58.8773	-10.7379
-208.295	-11.7948	-208.487	14.2906	-177.452	11.5953	-177.274	-14.164	-149.852	-14.4077	-149.564	8.82779	-122.078	-11.9652	-118.356	10.499	-83.7468	-8.7041	-80.75	8.43501											-54.3962	12.3116	-58.6642	-10.6522
-208.234	-11.7908	-208.43	14.3009	-177.353	11.5784	-177.195	-14.15	-149.792	-14.3915	-149.569	8.82374	-122.007	-11.9476	-118.282	10.5031	-83.664	-8.6695	-80.6602	8.43759											-53.9169	12.0963	-58.2909	-10.4722
-208.256	-11.7893	-208.448	14.2895	-177.354	11.5728	-177.196	-14.146	-149.766	-14.3838	-149.465	8.82153	-121.925	-11.9369	-118.181	10.492	-83.4038	-8.63306	-80.3396	8.39967											-53.7218	12.09	-58.1841	-10.4269
-208.23	-11.7731	-208.409	14.291	-177.343	11.5666	-177.184	-14.1386	-149.781	-14.3727	-149.47	8.81711	-121.915	-11.9192	-118.176	10.4766	-83.3658	-8.61833	-80.3005	8.39967											-53.4737	12.0459	-57.7965	-10.333
-208.205	-11.7782	-208.388	14.2884	-177.282	11.5658	-177.116	-14.1158	-149.67	-14.355	-149.383	8.79871	-121.778	-11.8975	-118.003	10.4515	-83.1512	-8.5517	-80.0749	8.3577											-52.9061	11.9402	-57.5808	-10.3168
-208.22	-11.7841	-208.406	14.284	-177.294	11.5725	-177.136	-14.1154	-149.668	-14.347	-149.327	8.80423	-121.744	-11.8949	-117.979	10.4468	-83.0106	-8.53919	-79.9133	8.3231											-52.7868	11.9244	-57.4519	-10.1004
-208.168	-11.7565	-208.333	14.2906	-177.239	11.5566	-177.073	-14.1044	-149.612	-14.3135	-149.334	8.79687	-121.715	-11.8773	-117.953	10.4376	-82.9351	-8.50532	-79.8463	8.30838											-52.3635	11.7584	-56.955	-10.0463
-208.169	-11.7514	-208.337	14.2888	-177.207	11.5485	-177.047	-14.1176	-149.543	-14.3149	-149.25	8.79245	-121.572	-11.8611	-117.823	10.4405	-82.6594	-8.47182	-79.5223	8.28003											-52.0292	11.6862	-56.8468	-10.0139
-208.165	-11.7422	-208.332	14.2928	-177.222	11.5496	-177.061	-14.0981	-149.558	-14.3065	-149.245	8.7873	-121.585	-11.8445	-117.792	10.3326	-82.609	-8.45562	-79.4329	8.24874											-51.794	11.6372	-56.5191	-9.9152
-208.118	-11.7418	-208.293	14.2973	-177.145	11.5408	-176.975	-14.0992	-149.457	-14.2903	-149.226	8.78177	-121.454	-11.8346	-117.641	10.3102	-82.4761	-8.36875	-79.2937	8.24359											-51.261	11.5592	-56.2276	-9.77679
-208.137	-11.7411	-208.324	14.2862	-177.163	11.539	-177.006	-14.093	-149.453	-14.2976	-149.133	8.7873	-121.401	-11.8254	-117.585	10.3036	-82.253	-8.32531	-79.0445	8.21303											-51.0703	11.3998	-56.084	-9.69654
-208.111	-11.7234	-208.283	14.2888	-177.125	11.5379	-176.958	-14.0893	-149.433	-14.2836	-149.152	8.7803	-121.393	-11.804	-117.585	10.3043	-82.1993	-8.29733	-78.9878	8.20457											-50.7589	11.3545	-55.6305	-9.59752
-208.095	-11.7293	-208.267	14.2903	-177.079	11.5309	-176.914	-14.0808	-149.333	-14.2627	-149.086	8.78546	-121.239	-11.7668	-117.362	10.2737	-81.932	-8.25206	-78.6547	8.12321											-50.3039	11.2673	-55.4501	-9.58648
-208.105	-11.7171	-208.276	14.2737	-177.1	11.5298	-176.935	-14.0786	-149.359	-14.2689	-149.058	8.77552	-121.24	-11.7749	-117.358	10.2634	-81.8466	-8.2285	-78.5476	8.09966											-50.0911	11.2367	-55.2469	-9.36192
-208.064	-11.7201	-208.214	14.2693	-176.998	11.5143	-176.854	-14.044	-149.286	-14.2391	-149.067	8.77478	-121.159	-11.7587	-117.288	10.2546	-81.7369	-8.19205	-78.4427	8.10959											-49.5338	11.0501	-54.8615	-9.3045
-208.086	-11.7252	-208.235	14.2671	-177.031	11.5261	-176.866	-14.0436	-149.258	-14.2336	-148.92	8.74975	-121.06	-11.7609	-117.199	10.241	-81.4605	-8.16297	-78.1312	8.07646											-49.3247	10.993	-54.6922	-9.24891
-208.049	-11.7171	-208.209	14.2755	-176.999	11.5003	-176.854	-14.0455	-149.254	-14.2303	-148.931	8.7468	-121.069	-11.7517	-117.206	10.2369	-81.4119	-8.1523	-78.0709	8.05401											-49.0129	10.9467	-54.2692	-9.04829
-208.028	-11.7153	-208.178	14.273	-176.929	11.5077	-176.782	-14.0322	-149.133	-14.2233	-148.889	8.74128	-120.924	-11.6965	-117.065	10.2314	-81.2105	-8.10665	-77.822	8.03339											-48.4165	10.8355	-54.0988	-9.0251
-208.044	-11.7153	-208.205	14.2752	-176.953	11.5044	-176.8	-14.0381	-149.146	-14.2229	-148.828	8.73355	-120.901	-11.6947	-117.04	10.2215	-81.0832	-8.0761	-77.6567	8.00247											-48.2641	10.8241	-53.8304	-8.95737
-207.992	-11.7046	-208.152	14.2663	-176.893	11.4988	-176.745	-14.0311	-149.101	-14.2026	-148.842	8.73171	-120.868	-11.6932	-116.964	10.1924	-81.0073	-8.00983	-77.5632	7.98223											-47.8346	10.657	-53.3931	-8.86276
-207.994	-11.7006	-208.159	14.2744	-176.877	11.4988	-176.72	-14.0381	-149.032	-14.178	-148.748	8.72766	-120.731	-11.6719	-116.833	10.1758	-80.6926	-7.96088	-77.2327	7.96051											-47.4473	10.5756	-53.2249	-8.82852
-207.994	-11.6855	-208.145	14.2579	-176.881	11.4977	-176.735	-14.0241	-149.055	-14.1699	-148.745	8.71919	-120.734	-11.6645	-116.835	10.1784	-80.6469	-7.9491	-77.18	7.94762											-47.1425	10.5358	-52.7879	-8.5933
-207.943	-11.6696	-208.114	14.2649	-176.806	11.49	-176.653	-14.0241	-148.95	-14.1618	-148.717	8.72177	-120.608	-11.6372	-116.73	10.1769	-80.4909	-7.92075	-77.014	7.93032											-46.5086	10.3349	-52.6005	-8.56753
-207.976	-11.6884	-208.128	14.2512	-176.82	11.4447	-176.672	-14.0226	-148.943	-14.1633	-148.59	8.696	-120.565	-11.6214	-116.669	10.1596	-80.2777	-7.88725	-76.7692	7.90823											-46.2645	10.2796	-52.3278	-8.4663
-207.912	-11.6597	-208.091	14.2546	-176.791	11.4889	-176.636	-14.0223	-148.919	-14.1574	-148.61	8.69784	-120.547	-11.6107	-116.662	10.1629	-80.2089	-7.86664	-76.6989	7.90087											-45.9203	10.2233	-51.7999	-8.30838
-207.912	-11.6593	-208.099	14.2395	-176.757	11.4823	-176.6	-14.0204	-148.818	-14.143	-148.528	8.69232	-120.398	-11.5927	-116.455	10.1357	-79.924	-7.81952	-76.3856	7.87069											-45.3122	10.1434	-51.6556	-8.26457
-207.924	-11.6615	-208.091	14.249	-176.768	11.4779	-176.608	-14.0179	-148.844	-14.1419	-148.498	8.69048	-120.385	-11.5876	-116.454	10.1243	-79.8205	-7.82467	-76.2814	7.85412											-45.1039	10.0849	-51.2691	-8.13426
-207.876	-11.6553	-208.057	14.2487	-176.72	11.4738	-176.524	-14.0168	-148.752	-14.1246	-148.502	8.68606	-120.315	-11.5526	-116.379	10.1306	-79.7178	-7.79265	-76.1828	7.85118											-44.6007	9.92993	-50.979	-8.11659
-207.884	-11.6564	-208.071	14.2457	-176.719	11.4734	-176.533	-14.0094	-148.719	-14.1224	-148.391	8.6879	-120.214	-11.5404	-116.238	10.0993	-79.4263	-7.7632	-75.8445	7.75179											-44.1865	9.83937	-50.7975	-7.92627
-207.863	-11.6494	-208.054	14.2395	-176.669	11.4138	-176.515	-13.9983	-148.723	-14.1084	-148.396	8.68717	-120.233	-11.5298	-116.231	10.1015	-79.3843	-7.73706	-75.7554	7.72933											-43.8736	9.8125	-50.2225	-7.8243
-207.828	-11.6553	-208.025	14.2398	-176.605	11.4167	-176.44	-13.9987	-148.614	-14.0996	-148.352	8.68496	-120.065	-11.5033	-116.101	10.0886	-79.1675	-7.62589	-75.5147	7.72823											-43.2099	9.719	-50.0753	-7.79596
-207.851	-11.6468	-208.043	14.2376	-176.63	11.4079	-176.474	-14.0028	-148.628	-14.0955	-148.267	8.66066	-120.045	-11.5121	-116.075	10.0775	-78.9989	-7.60343	-75.3243	7.67264											-42.925	9.55408	-49.737	-7.56368
-207.799	-11.6431	-207.998	14.2457	-176.571	11.4149	-176.397	-13.966	-148.576	-14.0756	-148.321	8.67944	-119.991	-11.4882	-116.042	10.0742	-78.9216	-7.55963	-75.247	7.67485											-42.5127	9.50181	-49.3486	-7.53128
-207.796	-11.645	-207.996	14.2317	-176.553	11.4072	-176.374	-13.963	-148.5	-14.0672	-148.198	8.65183	-119.841	-11.4797	-115.83	9.95938	-78.5851	-7.51987	-74.8745	7.64871											-41.8335	9.37665	-49.0953	-7.46281
-207.792	-11.6406	-208.006	14.2269	-176.572	11.402	-176.387	-13.959	-148.522	-14.0514	-148.197	8.64815	-119.848	-11.4712	-115.844	9.95938	-78.5288	-7.5184	-74.8064	7.63288											-41.6333	9.36708	-48.5726	-7.36011
-207.753	-11.6512	-207.955	14.2361	-176.479	11.4142	-176.321	-13.9417	-148.415	-14.0388	-148.155	8.64704	-119.723	-11.4344	-115.732	9.95422	-78.3595	-7.45214	-74.6393	7.60491											-40.9946	9.19885	-48.3599	-7.33177
-207.782	-11.6402	-207.976	14.2439	-176.496	11.3994	-176.336	-13.9475	-148.397	-14.0304	-148.084	8.65146	-119.672	-11.4285	-115.675	9.93398	-78.1088	-7.42858	-74.3783	7.57693											-40.6088	9.09909	-48.0293	-7.11458
-207.737	-11.635	-207.938	14.2391	-176.454	11.3958	-176.303	-13.9273	-148.374	-14.0168	-148.096	8.64226	-119.68	-11.409	-115.661	9.92993	-78.0598	-7.39987	-74.2852	7.5703											-40.2009	9.05602	-47.6152	-7.07151
-207.721	-11.6395	-207.927	14.2255	-176.415	11.3958	-176.253	-13.9247	-148.282	-14.0042	-148.03	8.64594	-119.517	-11.3884	-115.458	9.90085	-77.7697	-7.3325	-73.9745	7.55337											-39.426	8.86607	-47.3472	-7.00157
-207.736	-11.6476	-207.938	14.2262	-176.448	11.3884	-176.276	-13.9302	-148.317	-14.0131	-147.996	8.63416	-119.509	-11.3902	-115.445	9.89238	-77.6405	-7.32772	-73.8445	7.51987											-39.1761	8.82374	-46.7976	-6.76708
-207.673	-11.6203	-207.891	14.2354	-176.36	11.3906	-176.2	-13.9074	-148.221	-13.9674	-147.997	8.63968	-119.456	-11.3269	-115.381	9.89937	-77.5422	-7.25225	-73.7297	7.52355											-38.6493	8.76484	-46.5752	-6.75714
-207.691	-11.628	-207.902	14.2258	-176.355	11.381	-176.203	-13.8967	-148.176	-13.963	-147.852	8.62238	-119.351	-11.3037	-115.276	9.89827	-77.2441	-7.22133	-73.3785	7.48048											-38.05	8.63894	-46.2421	-6.64781
-207.676	-11.6203	-207.882	14.2361	-176.358	11.3869	-176.202	-13.8945	-148.189	-13.956	-147.867	8.61354	-119.357	-11.2905	-115.272	9.8887	-77.1922	-7.2044	-73.3155	7.46944											-37.6874	8.63048	-45.7749	-6.48547
-207.641	-11.6155	-207.856	14.2339	-176.255	11.3722	-176.112	-13.8761	-148.089	-13.9291	-147.82	8.60729	-119.178	-11.2669	-115.099	9.85336	-76.979	-7.14476	-73.0527	7.39434											-36.8923	8.43464	-45.5154	-6.41921
-207.66	-11.6188	-207.88	14.2343	-176.285	11.3671	-176.147	-13.8743	-148.1	-13.9383	-147.752	8.6117	-119.148	-11.261	-115.068	9.84526	-76.7883	-7.14623	-72.8455	7.35091											-36.5621	8.35697	-44.9091	-6.28852
-207.599	-11.6085	-207.827	14.2354	-176.223	11.3634	-176.101	-13.8533	-148.051	-13.917	-147.775	8.6025	-119.118	-11.2308	-115.039	9.84821	-76.7092	-7.08255	-72.7468	7.3487											-36.0475	8.33046	-44.6783	-6.26901
-207.592	-11.6118	-207.824	14.2273	-176.207	11.363	-176.07	-13.8614	-147.991	-13.9328	-147.675	8.60655	-118.955	-11.232	-114.876	9.84048	-76.3834	-7.05531	-72.3805	7.31925											-35.1415	8.08788	-44.3371	-6.03857
-207.602	-11.5975	-207.816	14.2328	-176.22	11.3593	-176.087	-13.8533	-148.003	-13.9096	-147.669	8.59698	-118.963	-11.2216	-114.888	9.84084	-76.3054	-7.03322	-72.3095	7.30048											-34.836	8.03965	-43.8092	-5.97783
-207.558	-11.5942	-207.779	14.228	-176.148	11.3556	-176.015	-13.8393	-147.898	-13.8813	-147.652	8.59919	-118.853	-11.1948	-114.73	9.8055	-76.1522	-6.98316	-72.1254	7.30452											-34.215	8.00615	-43.5353	-5.91746
-207.573	-11.6049	-207.804	14.2244	-176.157	11.3531	-176.031	-13.8408	-147.884	-13.8805	-147.528	8.57452	-118.796	-11.1837	-114.672	9.8055	-75.9159	-6.90659	-71.8475	7.26955											-33.5491	7.7643	-42.9375	-5.69107
-207.527	-11.5824	-207.74	14.2222	-176.124	11.3468	-175.994	-13.8349	-147.862	-13.8655	-147.545	8.57673	-118.789	-11.1697	-114.661	9.79851	-75.8496	-6.87125	-71.7698	7.26882											-33.0963	7.74111	-42.6927	-5.67193
-207.513	-11.5876	-207.735	14.2166	-176.078	11.3417	-175.945	-13.8213	-147.757	-13.8644	-147.464	8.57894	-118.635	-11.1591	-114.512	9.79888	-75.543	-6.82966	-71.4186	7.23017											-32.1572	7.62184	-42.336	-5.5545
-207.523	-11.5861	-207.75	14.2174	-176.103	11.3336	-175.971	-13.8209	-147.794	-13.8452	-147.433	8.58005	-118.62	-11.1469	-114.514	9.78747	-75.4554	-6.81567	-71.2736	7.19777											-31.7505	7.54822	-41.6642	-5.36308
-207.458	-11.5644	-207.681	14.2107	-176.019	11.3273	-175.89	-13.8143	-147.696	-13.8393	-147.44	8.57342	-118.547	-11.1259	-114.384	9.7547	-75.317	-6.7726	-71.1392	7.21102											-31.1302	7.49999	-41.4452	-5.32774
-207.479	-11.5703	-207.702	14.2148	-176.028	11.3273	-175.886	-13.8132	-147.663	-13.8331	-147.332	8.57232	-118.443	-11.1226	-114.287	9.7698	-75.0011	-6.73947	-70.7903	7.1628											-30.2257	7.25409	-40.8757	-5.18086
-207.458	-11.5636	-207.673	14.2093	-176.018	11.3181	-175.87	-13.8091	-147.662	-13.8279	-147.343	8.56459	-118.443	-11.1119	-114.276	9.76796	-74.9389	-6.70891	-70.7233	7.14476											-29.7759	7.23753	-40.516	-5.16688
-207.422	-11.5599	-207.635	14.2085	-175.954	11.3085	-175.795	-13.7915	-147.555	-13.818	-147.293	8.5679	-118.281	-11.0807	-114.116	9.74477	-74.6849	-6.65701	-70.4207	7.13041											-28.8431	7.14292	-40.1479	-4.95116
-207.44	-11.5563	-207.648	14.2177	-175.979	11.3082	-175.823	-13.7889	-147.566	-13.8066	-147.181	8.47697	-118.251	-11.0836	-114.043	9.70722	-74.5093	-6.63713	-70.2182	7.02917											-28.3281	6.90512	-39.3903	-4.84735
-207.369	-11.5408	-207.583	14.2056	-175.915	11.3023	-175.747	-13.7635	-147.508	-13.7948	-147.194	8.46446	-118.203	-11.0578	-114.01	9.70464	-74.4162	-6.60584	-70.1059	7.08954											-27.5948	6.8926	-39.1647	-4.81901
-207.384	-11.5482	-207.601	14.2041	-175.877	11.307	-175.732	-13.7734	-147.456	-13.7915	-147.098	8.47035	-118.08	-11.0472	-113.877	9.71237	-74.0735	-6.51492	-69.6955	7.01408											-26.4028	6.63455	-38.6504	-4.55433
-207.37	-11.5423	-207.593	14.1931	-175.889	11.2927	-175.732	-13.762	-147.467	-13.7874	-147.098	8.4674	-118.088	-11.021	-113.881	9.71568	-74.0109	-6.50498	-69.6278	6.99015											-25.9236	6.59001	-38.1468	-4.54218
-207.333	-11.5331	-207.544	14.1938	-175.822	11.2978	-175.641	-13.7506	-147.362	-13.7591	-147.073	8.46961	-117.957	-10.9618	-113.771	9.70943	-73.8272	-6.43283	-69.4183	6.96475											-25.0272	6.53737	-37.7725	-4.44095
-207.346	-11.5386	-207.569	14.1957	-175.847	11.2967	-175.664	-13.7443	-147.368	-13.7462	-146.997	8.47219	-117.902	-10.9595	-113.635	9.57543	-73.5555	-6.43356	-69.1256	6.92279											-24.1706	6.26828	-36.9854	-4.20609
-207.305	-11.5327	-207.512	14.1901	-175.798	11.289	-175.613	-13.7307	-147.333	-13.734	-147.015	8.4663	-117.884	-10.9345	-113.614	9.5747	-73.4845	-6.39012	-69.0222	6.91543											-23.42	6.26644	-36.7738	-4.15787
-207.31	-11.5279	-207.504	14.1894	-175.755	11.285	-175.588	-13.7454	-147.25	-13.7116	-146.924	8.46777	-117.718	-10.9294	-113.441	9.57985	-73.1664	-6.34779	-68.6614	6.88524											-22.1577	6.12066	-36.1229	-4.03934
-207.315	-11.5334	-207.513	14.1772	-175.77	11.2813	-175.6	-13.7414	-147.277	-13.7094	-146.893	8.45746	-117.722	-10.9213	-113.448	9.58463	-73.0457	-6.33822	-68.5219	6.87272											-21.4789	5.9193	-35.5516	-4.02977
-207.259	-11.5283	-207.46	14.1817	-175.692	11.2835	-175.534	-13.7311	-147.167	-13.6751	-146.895	8.45231	-117.631	-10.9058	-113.308	9.55298	-72.9165	-6.29478	-68.3618	6.87199											-20.4905	5.87108	-35.1982	-3.81626
-207.281	-11.5202	-207.481	14.1802	-175.695	11.2728	-175.537	-13.737	-147.142	-13.6814	-146.755	8.42838	-117.54	-10.9014	-113.22	9.52758	-72.5859	-6.26386	-67.9944	6.82561											-19.2603	5.68776	-34.3714	-3.68594
-207.244	-11.5139	-207.447	14.1699	-175.67	11.2736	-175.517	-13.7318	-147.126	-13.6718	-146.773	8.42433	-117.527	-10.8911	-113.213	9.52831	-72.516	-6.25171	-67.8991	6.82303											-18.492	5.66678	-34.0412	-3.66386
-207.231	-11.5165	-207.422	14.1629	-175.622	11.2614	-175.465	-13.7281	-147.019	-13.6457	-146.703	8.42139	-117.37	-10.8436	-113.065	9.51837	-72.2458	-6.14312	-67.591	6.78695											-16.9879	5.44186	-33.5285	-3.38998
-207.246	-11.515	-207.445	14.1644	-175.649	11.257	-175.485	-13.7064	-147.035	-13.6464	-146.656	8.41697	-117.36	-10.8392	-113.045	9.51359	-72.1114	-6.12729	-67.4117	6.76965											-15.9443	5.17313	-32.822	-3.34176
-207.199	-11.5084	-207.38	14.1625	-175.556	11.2504	-175.413	-13.7057	-146.956	-13.6387	-146.666	8.41366	-117.31	-10.8186	-112.991	9.50659	-71.9738	-6.06986	-67.2633	6.74425											-14.8374	5.18565	-32.4186	-3.14813
-207.209	-11.5158	-207.391	14.1518	-175.535	11.2345	-175.407	-13.702	-146.913	-13.6468	-146.549	8.4166	-117.166	-10.8071	-112.822	9.47273	-71.6097	-6.04041	-66.8426	6.73063											-12.9806	4.99092	-31.467	-3.00935
-207.19	-11.5058	-207.379	14.1382	-175.546	11.2371	-175.408	-13.7031	-146.927	-13.6435	-146.558	8.41623	-117.168	-10.7898	-112.829	9.4731	-71.5372	-6.00839	-66.7436	6.64044											-11.9101	4.92281	-31.1103	-3.0134
-207.149	-11.5007	-207.334	14.1449	-175.471	11.2279	-175.331	-13.6987	-146.815	-13.6225	-146.506	8.4074	-117.033	-10.7674	-112.687	9.46941	-71.3292	-5.95317	-66.4962	6.61578											-10.434	4.78992	-30.5581	-2.73252
-207.172	-11.5066	-207.359	14.1379	-175.491	11.2323	-175.355	-13.702	-146.82	-13.624	-146.421	8.38458	-116.995	-10.7714	-112.637	9.46426	-71.0763	-5.92556	-66.2488	6.60216											-8.52345	4.38757	-29.6794	-2.69645
-207.114	-11.4893	-207.311	14.1316	-175.437	11.2272	-175.306	-13.6866	-146.772	-13.6074	-146.427	8.38163	-116.965	-10.7512	-112.612	9.465	-70.9813	-5.88949	-66.0972	6.58486											-7.4353	4.43064	-29.2587	-2.60037
-207.112	-11.4856	-207.318	14.1287	-175.41	11.2202	-175.278	-13.6851	-146.688	-13.6225	-146.35	8.3831	-116.817	-10.7398	-112.418	9.42598	-70.618	-5.85415	-65.7077	6.55578											-4.91334	4.25137	-28.25	-2.37177
-207.121	-11.4893	-207.314	14.1312	-175.431	11.2272	-175.297	-13.6836	-146.707	-13.6056	-146.342	8.36912	-116.81	-10.7379	-112.412	9.41898	-70.5175	-5.77832	-65.5774	6.54694											-2.79188	3.86816	-27.8422	-2.34895
-207.072	-11.4874	-207.271	14.1195	-175.347	11.2176	-175.229	-13.6663	-146.623	-13.582	-146.325	8.37096	-116.676	-10.7195	-112.313	9.41125	-70.3507	-5.73083	-65.3918	6.53332											-2.06817	3.6738	-27.1306	-2.05298
-207.096	-11.4771	-207.296	14.1209	-175.357	11.2158	-175.231	-13.663	-146.61	-13.5783	-146.229	8.37648	-116.616	-10.7033	-112.245	9.41935	-70.0474	-5.7231	-65.0053	6.48289													-26.2383	-2.02574
-207.051	-11.4734	-207.259	14.1161	-175.332	11.2242	-175.193	-13.6623	-146.595	-13.5599	-146.247	8.36838	-116.601	-10.6967	-112.178	9.37076	-69.9672	-5.67377	-64.9008	6.48142													-25.7303	-1.89948
-207.038	-11.472	-207.246	14.1103	-175.282	11.2117	-175.13	-13.6472	-146.508	-13.5411	-146.161	8.37427	-116.442	-10.657	-112.022	9.37518	-69.6535	-5.6215	-64.5555	6.44681													-24.6318	-1.61861
-207.049	-11.4734	-207.255	14.1088	-175.302	11.2029	-175.15	-13.642	-146.524	-13.5382	-146.134	8.36212	-116.424	-10.6566	-112.012	9.36708	-69.4908	-5.62076	-64.3806	6.42841													-24.0484	-1.64069
-206.998	-11.4709	-207.208	14.111	-175.233	11.1999	-175.076	-13.6313	-146.433	-13.5202	-146.133	8.37243	-116.363	-10.6058	-111.938	9.37665	-69.3627	-5.56959	-64.2017	6.41332													-23.2941	-1.44228
-207.016	-11.4657	-207.222	14.1058	-175.235	11.1904	-175.073	-13.6343	-146.391	-13.5113	-145.999	8.33967	-116.258	-10.5951	-111.784	9.33248	-69.0023	-5.53278	-63.7861	6.39381													-22.136	-1.28436
-206.993	-11.4716	-207.208	14.108	-175.224	11.1874	-175.064	-13.6277	-146.395	-13.4977	-146.006	8.3393	-116.257	-10.5859	-111.784	9.32769	-68.9166	-5.50701	-63.6823	6.38718													-21.5728	-1.20852
-206.944	-11.469	-207.168	14.1077	-175.153	11.1793	-174.994	-13.6052	-146.276	-13.4929	-145.955	8.32715	-116.1	-10.5502	-111.639	9.33432	-68.6545	-5.41535	-63.3654	6.37945													-20.3694	-0.888632
-206.977	-11.4606	-207.184	14.1073	-175.171	11.176	-175.015	-13.6052	-146.276	-13.4878	-145.891	8.32605	-116.063	-10.5473	-111.572	9.23198	-68.4487	-5.41278	-63.0966	6.26239													-19.6063	-0.916609
-206.919	-11.4572	-207.136	14.1143	-175.108	11.1823	-174.95	-13.5772	-146.237	-13.4745	-145.9	8.3312	-116.015	-10.5104	-111.475	9.20548	-68.3206	-5.36823	-62.9549	6.25134													-18.8079	-0.70347
-206.92	-11.4628	-207.15	14.104	-175.085	11.1664	-174.923	-13.5746	-146.166	-13.4546	-145.789	8.32641	-115.853	-10.502	-111.331	9.19885	-67.9318	-5.29424	-62.4915	6.23588													-17.2703	-0.487017
-206.911	-11.462	-207.137	14.1117	-175.102	11.1694	-174.931	-13.575	-146.189	-13.4554	-145.783	8.31905	-115.846	-10.5031	-111.33	9.19296	-67.8394	-5.28394	-62.381	6.2149													-16.5786	-0.438058
-206.858	-11.4528	-207.105	14.0959	-175.012	11.1661	-174.863	-13.5577	-146.078	-13.4252	-145.782	8.31684	-115.736	-10.4795	-111.219	9.19112	-67.6274	-5.22761	-62.1521	6.19392													-15.3336	-0.0968145
-206.878	-11.4491	-207.119	14.0941	-175.036	11.1627	-174.872	-13.561	-146.073	-13.4381	-145.651	8.29402	-115.687	-10.4817	-111.109	9.15615	-67.3432	-5.22393	-61.7677	6.16079													-14.0956	-0.161235
-206.832	-11.4488	-207.083	14.093	-174.991	11.155	-174.844	-13.5647	-146.053	-13.4156	-145.664	8.29365	-115.665	-10.4446	-111.106	9.15652	-67.2302	-5.18123	-61.6378	6.156													-13.3277	0.211667
-206.83	-11.4385	-207.082	14.0981	-174.937	11.1627	-174.776	-13.5676	-145.934	-13.402	-145.596	8.29328	-115.506	-10.4306	-110.931	9.14363	-66.8728	-5.06086	-61.2649	6.1387													-11.3995	0.299278
-206.845	-11.434	-207.086	14.1003	-174.969	11.1587	-174.791	-13.5846	-145.957	-13.4005	-145.562	8.28923	-115.492	-10.4228	-110.922	9.13664	-66.7193	-5.05313	-61.0724	6.11956													-10.3368	0.32431
-206.772	-11.4318	-207.028	14.0867	-174.894	11.155	-174.725	-13.5581	-145.866	-13.3818	-145.565	8.28739	-115.424	-10.3926	-110.847	9.14106	-66.5941	-5.00785	-60.8728	6.10999													-9.25121	0.695739
-206.787	-11.4267	-207.063	14.0837	-174.892	11.1462	-174.721	-13.5592	-145.844	-13.3777	-145.47	8.27561	-115.301	-10.3812	-110.696	9.10866	-66.18	-4.9703	-60.4182	6.0787													-7.06129	0.523093
-206.763	-11.4256	-207.035	14.0856	-174.88	11.1499	-174.708	-13.5562	-145.839	-13.3622	-145.482	8.26972	-115.298	-10.3695	-110.676	9.10608	-66.096	-4.93975	-60.2864	6.03968													-6.275	0.720035
-206.733	-11.4179	-206.989	14.072	-174.798	11.1245	-174.637	-13.5349	-145.728	-13.3586	-145.431	8.27157	-115.131	-10.3555	-110.527	9.10792	-65.8119	-4.88085	-60.0162	6.05698													-4.1079	0.936855
-206.751	-11.4131	-207.011	14.0734	-174.835	11.1399	-174.662	-13.5397	-145.734	-13.3586	-145.327	8.23917	-115.098	-10.3499	-110.502	9.0932	-65.5623	-4.88159	-59.707	6.01612													-2.22977	0.709728
-206.692	-11.4127	-206.949	14.0521	-174.753	11.1289	-174.59	-13.518	-145.689	-13.3339	-145.381	8.25868	-115.066	-10.3297	-110.462	9.10167	-65.4412	-4.83115	-59.495	5.92593													-1.91761	0.736968
-206.698	-11.4105	-206.972	14.0565	-174.738	11.1212	-174.574	-13.5312	-145.61	-13.3192	-145.227	8.24175	-114.912	-10.3168	-110.276	9.05676	-65.034	-4.79066	-59.0407	5.909
-206.69	-11.4064	-206.949	14.0517	-174.739	11.1164	-174.579	-13.5124	-145.631	-13.3103	-145.224	8.23586	-114.905	-10.3087	-110.277	9.05676	-64.9192	-4.76857	-58.8585	5.88875
-206.644	-11.4028	-206.904	14.0477	-174.66	11.0748	-174.525	-13.5113	-145.535	-13.2952	-145.199	8.23365	-114.783	-10.2863	-110.151	9.05013	-64.7189	-4.65888	-58.6439	5.88949
-206.668	-11.4061	-206.928	14.0455	-174.674	11.0751	-174.532	-13.5168	-145.513	-13.3078	-145.106	8.24432	-114.722	-10.294	-110.083	9.04277	-64.395	-4.64415	-58.2232	5.85231
-206.628	-11.4031	-206.89	14.0392	-174.633	11.067	-174.496	-13.5084	-145.486	-13.2875	-145.116	8.23954	-114.711	-10.2218	-110.061	9.03835	-64.2669	-4.60292	-58.0604	5.83979
-206.615	-11.4039	-206.865	14.0418	-174.581	11.0678	-174.451	-13.5003	-145.411	-13.2827	-145.04	8.24212	-114.533	-10.2056	-109.851	9.01921	-63.8988	-4.5374	-57.6264	5.81218
-206.632	-11.4039	-206.887	14.0392	-174.606	11.0722	-174.489	-13.4907	-145.42	-13.2816	-144.971	8.20567	-114.524	-10.1968	-109.845	9.0089	-63.7305	-4.53298	-57.4516	5.80003
-206.583	-11.3972	-206.808	14.0164	-174.531	11.0542	-174.396	-13.4808	-145.339	-13.2584	-145.026	8.24101	-114.454	-10.1744	-109.77	9.0089	-63.5572	-4.47997	-57.2094	5.78789
-206.592	-11.3965	-206.823	14.0186	-174.53	11.0593	-174.398	-13.4771	-145.292	-13.2426	-144.889	8.20788	-114.322	-10.16	-109.613	8.98277	-63.1397	-4.42659	-56.7098	5.74997
-206.574	-11.3766	-206.797	14.016	-174.525	11.0545	-174.386	-13.4657	-145.308	-13.2386	-144.88	8.13426	-114.327	-10.149	-109.613	8.97761	-63.0399	-4.41776	-56.5582	5.72972
-206.547	-11.3726	-206.771	14.0414	-174.441	11.0442	-174.314	-13.458	-145.175	-13.2043	-144.854	8.21303	-114.165	-10.0996	-109.446	8.98387	-62.7613	-4.29481	-56.2011	5.71979
-206.565	-11.3689	-206.781	14.023	-174.465	11.038	-174.345	-13.4528	-145.175	-13.2117	-144.795	8.20751	-114.133	-10.1033	-109.405	8.97283	-62.4859	-4.28929	-55.8665	5.6734
-206.516	-11.3604	-206.728	14.016	-174.41	11.0468	-174.271	-13.4484	-145.133	-13.1944	-144.781	8.13352	-114.102	-10.0871	-109.368	8.98056	-62.3479	-4.23333	-55.6824	5.67524
-206.53	-11.3542	-206.739	14.0179	-174.387	11.0372	-174.244	-13.4373	-145.06	-13.1855	-144.709	8.21303	-113.927	-10.0683	-109.144	8.8565	-61.9128	-4.17628	-55.1667	5.64101
-206.52	-11.3545	-206.742	14.0171	-174.405	11.0339	-174.265	-13.4451	-145.078	-13.1885	-144.635	8.11659	-113.924	-10.0676	-109.135	8.84988	-61.7641	-4.16634	-54.9933	5.54972
-206.481	-11.3365	-206.685	14.005	-174.316	11.0302	-174.179	-13.4259	-144.986	-13.1587	-144.627	8.12101	-113.811	-10.0396	-109.038	8.85172	-61.5649	-4.10965	-54.7341	5.55413
-206.502	-11.3369	-206.705	14.0013	-174.341	11.0383	-174.192	-13.4289	-144.956	-13.1583	-144.522	8.11659	-113.738	-10.0433	-108.95	8.83478	-61.1817	-4.08277	-54.2593	5.50002
-206.461	-11.3424	-206.66	13.9965	-174.307	11.0262	-174.162	-13.4127	-144.958	-13.148	-144.547	8.12101	-113.733	-10.0223	-108.943	8.82595	-61.072	-4.05627	-54.0506	5.47204
-206.446	-11.3417	-206.653	13.9925	-174.264	11.0335	-174.116	-13.4002	-144.853	-13.1439	-144.469	8.10923	-113.554	-9.99913	-108.712	8.81012	-60.7083	-3.93037	-53.6283	5.46726
-206.457	-11.3428	-206.675	14.0068	-174.287	11.0251	-174.131	-13.4038	-144.859	-13.1392	-144.424	8.10113	-113.535	-9.99913	-108.697	8.80497	-60.4852	-3.94252	-53.3795	5.44112
-206.403	-11.3347	-206.605	13.9774	-174.204	11.0324	-174.07	-13.3913	-144.79	-13.1266	-144.429	8.10223	-113.462	-9.97042	-108.623	8.80423	-60.3107	-3.87663	-53.1174	5.47352
-206.419	-11.3324	-206.617	13.9696	-174.205	11.0354	-174.059	-13.3858	-144.734	-13.1145	-144.318	8.09708	-113.335	-9.9476	-108.455	8.76594	-59.8399	-3.82693	-52.5457	5.40762
-206.401	-11.3284	-206.601	13.9689	-174.196	11.0247	-174.063	-13.3832	-144.748	-13.0983	-144.322	8.09708	-113.323	-9.95054	-108.459	8.76558	-59.724	-3.82215	-52.3679	5.40357
-206.363	-11.3258	-206.568	13.9516	-174.093	11.0155	-173.993	-13.3571	-144.617	-13.0976	-144.249	8.08088	-113.173	-9.86772	-108.304	8.75601	-59.453	-3.75073	-52.0237	5.41646
-206.388	-11.3343	-206.592	13.9671	-174.14	11.0218	-174.009	-13.3641	-144.623	-13.0924	-144.175	8.07573	-113.125	-9.86845	-108.253	8.74938	-59.132	-3.71834	-51.5764	5.37486
-206.342	-11.3236	-206.555	13.9483	-174.06	11.0008	-173.952	-13.335	-144.594	-13.0744	-144.189	8.07057	-113.103	-9.839	-108.235	8.75196	-58.948	-3.68153	-51.3659	5.3583
-206.341	-11.3221	-206.554	13.9406	-174.02	11.0008	-173.911	-13.3361	-144.491	-13.0549	-144.113	8.068	-112.934	-9.80882	-108.023	8.71367	-58.5346	-3.56962	-50.8664	5.34762
-206.346	-11.3166	-206.556	13.9387	-174.05	10.9964	-173.932	-13.3405	-144.516	-13.0508	-144.079	8.06395	-112.933	-9.81544	-108.017	8.703	-58.3303	-3.55195	-50.6124	5.30308
-206.303	-11.3148	-206.518	13.9391	-173.972	10.9805	-173.85	-13.3129	-144.416	-13.0309	-144.081	8.05879	-112.832	-9.78379	-107.917	8.70926	-58.1429	-3.49747	-50.3399	5.29535
-206.314	-11.3107	-206.53	13.9365	-173.973	10.9739	-173.849	-13.3236	-144.38	-13.035	-143.984	8.0599	-112.704	-9.77569	-107.753	8.67502	-57.6559	-3.46287	-49.7524	5.27289
-206.286	-11.3074	-206.522	13.9369	-173.957	10.9728	-173.834	-13.303	-144.376	-13.025	-143.995	8.06027	-112.696	-9.76096	-107.745	8.66913	-57.5285	-3.42311	-49.564	5.17681
-206.267	-11.3059	-206.508	13.9376	-173.899	10.9629	-173.763	-13.3133	-144.285	-13	-143.935	8.05916	-112.54	-9.73188	-107.606	8.66839	-57.1873	-3.35648	-49.1093	5.17792
-206.28	-11.2971	-206.517	13.9361	-173.92	10.9636	-173.795	-13.3173	-144.286	-12.9952	-143.845	8.03155	-112.516	-9.73593	-107.57	8.66398	-56.8891	-3.36127	-48.7545	5.11276
-206.222	-11.292	-206.478	13.9339	-173.855	10.9514	-173.718	-13.3118	-144.237	-12.9952	-143.857	8.03155	-112.474	-9.72121	-107.53	8.66324	-56.726	-3.30789	-48.4684	5.11828
-206.235	-11.2897	-206.478	13.942	-173.847	10.9481	-173.709	-13.3019	-144.176	-12.9673	-143.73	8.04517	-112.321	-9.69433	-107.318	8.63637	-56.2258	-3.20813	-47.8912	5.11681
-206.232	-11.2831	-206.478	13.9343	-173.848	10.947	-173.708	-13.2916	-144.192	-12.9658	-143.733	8.04407	-112.307	-9.68918	-107.307	8.63195	-56.0748	-3.19046	-47.649	5.08147
-206.171	-11.268	-206.441	13.9442	-173.764	10.9503	-173.629	-13.2779	-144.093	-12.929	-143.713	8.03744	-112.191	-9.65973	-107.197	8.64079	-55.8146	-3.13046	-47.2978	5.08368
-206.203	-11.2651	-206.455	13.9413	-173.788	10.9356	-173.654	-13.2805	-144.065	-12.9382	-143.619	8.03045	-112.13	-9.63801	-107.074	8.60361	-55.3923	-3.11316	-46.7295	5.05202
-206.144	-11.2441	-206.424	13.9442	-173.745	10.9397	-173.607	-13.2824	-144.059	-12.922	-143.631	8.03266	-112.111	-9.61703	-107.052	8.60545	-55.223	-3.0723	-46.5053	5.01705
-206.133	-11.2592	-206.42	13.9472	-173.692	10.9327	-173.567	-13.2724	-143.925	-12.8929	-143.552	8.03155	-111.894	-9.61261	-106.88	8.60103	-54.7849	-3.0053	-45.9756	5.01668
-206.144	-11.2496	-206.428	13.9328	-173.711	10.9341	-173.594	-13.2717	-143.951	-12.8877	-143.483	8.00505	-111.882	-9.61703	-106.87	8.59477	-54.5806	-2.99941	-45.6557	4.96515
-206.077	-11.2548	-206.387	13.9498	-173.642	10.9235	-173.518	-13.268	-143.865	-12.8771	-143.488	8.01315	-111.803	-9.58648	-106.787	8.60066	-54.345	-2.93204	-45.3122	4.9795
-206.122	-11.2467	-206.395	13.9472	-173.64	10.9224	-173.526	-13.2669	-143.825	-12.8719	-143.379	8.01131	-111.684	-9.57212	-106.596	8.47661	-53.7925	-2.94161	-44.6323	4.92429
-206.072	-11.2419	-206.374	13.9402	-173.632	10.9146	-173.503	-13.2536	-143.813	-12.8741	-143.398	8.00284	-111.679	-9.5585	-106.588	8.4755	-53.6729	-2.85069	-44.4041	4.90809
-206.049	-11.2441	-206.35	13.9439	-173.571	10.9172	-173.447	-13.2529	-143.693	-12.8399	-143.334	8.00321	-111.511	-9.55187	-106.44	8.47881	-53.2702	-2.74872	-43.9314	4.91877
-206.065	-11.2426	-206.361	13.9365	-173.597	10.9135	-173.474	-13.2374	-143.709	-12.8461	-143.283	7.99106	-111.485	-9.5423	-106.408	8.45378	-52.9473	-2.75977	-43.4753	4.78956
-206.012	-11.2452	-206.31	13.9413	-173.527	10.926	-173.407	-13.2286	-143.642	-12.8322	-143.294	7.9918	-111.435	-9.48414	-106.304	8.42507	-52.7264	-2.68688	-43.1517	4.81422
-206.02	-11.2408	-206.318	13.9369	-173.517	10.9294	-173.392	-13.2334	-143.583	-12.8296	-143.193	7.98738	-111.279	-9.46647	-106.152	8.41292	-52.1397	-2.62798	-42.4177	4.77814
-206.004	-11.2308	-206.3	13.938	-173.514	10.9157	-173.392	-13.2257	-143.595	-12.8263	-143.199	7.98075	-111.278	-9.45911	-106.153	8.41145	-51.974	-2.61583	-42.1858	4.73323
-205.96	-11.2261	-206.263	13.928	-173.443	10.9183	-173.313	-13.243	-143.473	-12.8082	-143.17	7.9756	-111.134	-9.43223	-105.997	8.41366	-51.6674	-2.50245	-41.7183	4.74722
-205.979	-11.225	-206.293	13.938	-173.467	10.9161	-173.33	-13.2496	-143.47	-12.8049	-143.038	7.95756	-111.067	-9.42598	-105.896	8.37537	-51.2135	-2.49104	-41.1076	4.67397
-205.928	-11.2132	-206.237	13.9244	-173.418	10.9076	-173.272	-13.2154	-143.465	-12.7972	-143.048	7.95867	-111.04	-9.40205	-105.864	8.36875	-51.0338	-2.44871	-40.7826	4.68759
-205.936	-11.2205	-206.231	13.9214	-173.383	10.9025	-173.244	-13.2168	-143.365	-12.7755	-142.958	7.95683	-110.872	-9.37665	-105.695	8.34592	-50.517	-2.35852	-40.1269	4.69201
-205.928	-11.2135	-206.239	13.9336	-173.401	10.8955	-173.247	-13.2073	-143.391	-12.7729	-142.918	7.95499	-110.864	-9.37334	-105.681	8.34703	-50.2851	-2.37251	-39.8059	4.62464
-205.87	-11.2054	-206.181	13.924	-173.299	10.8951	-173.171	-13.1797	-143.292	-12.7431	-142.927	7.95793	-110.769	-9.35309	-105.549	8.32568	-49.9991	-2.30036	-39.3491	4.64783
-205.883	-11.2047	-206.197	13.9188	-173.297	10.8856	-173.168	-13.176	-143.256	-12.7438	-142.814	7.94578	-110.662	-9.35088	-105.42	8.32531	-49.4079	-2.23925	-38.5275	4.59777
-205.866	-11.1959	-206.171	13.9126	-173.29	10.8837	-173.149	-13.1738	-143.258	-12.7335	-142.818	7.94726	-110.649	-9.32806	-105.408	8.32052	-49.2238	-2.23005	-38.2856	4.57163
-205.835	-11.2139	-206.145	13.9152	-173.219	10.8701	-173.082	-13.1601	-143.128	-12.6967	-142.736	7.93143	-110.486	-9.30487	-105.244	8.33267	-48.8307	-2.07176	-37.7022	4.58746
-205.861	-11.1933	-206.169	13.9082	-173.239	10.8705	-173.097	-13.1601	-143.142	-12.7118	-142.674	7.92443	-110.446	-9.30266	-105.142	8.30138	-48.4331	-2.07654	-37.069	4.44868
-205.807	-11.2121	-206.096	13.8857	-173.174	10.8627	-173.052	-13.134	-143.092	-12.689	-142.691	7.92149	-110.41	-9.29198	-105.101	8.2977	-48.1946	-2.01728	-36.688	4.51421
-205.82	-11.2183	-206.112	13.8927	-173.148	10.8546	-173.024	-13.1381	-143.012	-12.6772	-142.591	7.91412	-110.226	-9.27394	-104.943	8.28813	-47.6034	-1.90979	-35.8767	4.45126
-205.813	-11.2095	-206.108	13.8864	-173.166	10.8524	-173.034	-13.1311	-143.023	-12.672	-142.564	7.90897	-110.223	-9.26106	-104.931	8.28371	-47.3571	-1.9315	-35.4916	4.38242
-205.769	-11.2106	-206.061	13.8695	-173.075	10.8421	-172.947	-13.1163	-142.926	-12.6665	-142.565	7.90971	-110.114	-9.2364	-104.779	8.26383	-47.0317	-1.84389	-34.9766	4.41371
-205.788	-11.2172	-206.083	13.8813	-173.082	10.8351	-172.963	-13.1167	-142.89	-12.6588	-142.457	7.91081	-109.993	-9.2294	-104.666	8.25647	-46.4129	-1.73935	-34.0567	4.35003
-205.761	-11.2021	-206.047	13.8699	-173.064	10.8381	-172.944	-13.1005	-142.89	-12.6466	-142.471	7.91155	-109.983	-9.22241	-104.647	8.26236	-46.2163	-1.73751	-33.7376	4.32389
-205.732	-11.2113	-206.027	13.8783	-172.997	10.8491	-172.88	-13.0891	-142.776	-12.6153	-142.374	7.88836	-109.82	-9.17455	-104.418	8.23181	-45.7687	-1.63701	-33.0444	4.34377
-205.755	-11.2088	-206.045	13.8732	-173.019	10.8362	-172.905	-13.0895	-142.786	-12.6304	-142.306	7.88688	-109.78	-9.17639	-104.376	8.21892	-45.3505	-1.65063	-32.3564	4.26352
-205.702	-11.201	-205.985	13.8673	-172.945	10.8436	-172.845	-13.0777	-142.716	-12.6065	-142.328	7.88099	-109.753	-9.12118	-104.336	8.22629	-45.0236	-1.5737	-31.873	4.27751
-205.701	-11.1926	-205.999	13.8728	-172.932	10.8418	-172.835	-13.0729	-142.649	-12.5973	-142.216	7.88063	-109.551	-9.11124	-104.105	8.11291	-44.3941	-1.51001	-30.9251	4.27199
-205.698	-11.1915	-205.982	13.8621	-172.941	10.8311	-172.828	-13.0681	-142.667	-12.5936	-142.205	7.87952	-109.553	-9.10572	-104.09	8.10591	-44.1276	-1.49566	-30.4646	4.20241
-205.658	-11.1885	-205.947	13.8588	-172.862	10.816	-172.756	-13.0652	-142.553	-12.5796	-142.197	7.8751	-109.417	-9.07332	-103.972	8.10665	-43.7724	-1.44044	-29.844	4.23628
-205.683	-11.1767	-205.959	13.8651	-172.864	10.8178	-172.76	-13.0666	-142.547	-12.5701	-142.085	7.87952	-109.337	-9.0597	-103.863	8.1118	-43.1344	-1.32559	-28.8044	4.17333
-205.635	-11.1712	-205.921	13.864	-172.847	10.8204	-172.733	-13.0519	-142.523	-12.566	-142.097	7.8821	-109.331	-9.04645	-103.845	8.09966	-42.8911	-1.29908	-28.3597	4.06842
-205.623	-11.1771	-205.897	13.8702	-172.799	10.8175	-172.672	-13.0593	-142.436	-12.5377	-142.004	7.85228	-109.146	-9.01001	-103.621	8.07389	-42.3577	-1.18901	-27.459	4.14793
-205.638	-11.172	-205.922	13.8614	-172.818	10.8042	-172.709	-13.0501	-142.45	-12.5439	-141.956	7.84713	-109.119	-9.00706	-103.598	8.07241	-41.9609	-1.19711	-26.6543	3.99884
-205.599	-11.1705	-205.855	13.8566	-172.752	10.816	-172.621	-13.0313	-142.373	-12.5262	-141.962	7.84271	-109.058	-8.97356	-103.523	8.07168	-41.5957	-1.12643	-26.0038	4.02792
-205.608	-11.1576	-205.872	13.8588	-172.75	10.809	-172.603	-13.0361	-142.309	-12.5211	-141.855	7.84271	-108.902	-8.96215	-103.345	8.03744	-40.8624	-0.992809	-24.8299	4.00547
-205.592	-11.1624	-205.859	13.8592	-172.738	10.816	-172.603	-13.0232	-142.32	-12.5049	-141.855	7.84234	-108.9	-8.95368	-103.331	8.0356	-40.6033	-0.996858	-24.2854	3.93737
-205.553	-11.1506	-205.819	13.8585	-172.67	10.8086	-172.51	-13.0169	-142.198	-12.499	-141.823	7.84418	-108.716	-8.91834	-103.157	8.03597	-40.1166	-0.876116	-23.4115	3.9786
-205.586	-11.1546	-205.848	13.8599	-172.688	10.8057	-172.529	-13.0111	-142.19	-12.4861	-141.737	7.83903	-108.651	-8.92755	-103.099	8.03155	-39.5181	-0.895994	-22.2214	3.88141
-205.527	-11.1407	-205.786	13.8563	-172.638	10.8152	-172.472	-12.9967	-142.155	-12.4677	-141.748	7.83829	-108.618	-8.90767	-103.052	8.0264	-39.2085	-0.834519	-21.5941	3.89135
-205.528	-11.1469	-205.795	13.8658	-172.606	10.7998	-172.429	-12.9993	-142.077	-12.4548	-141.611	7.75915	-108.463	-8.90472	-102.854	7.98885	-38.473	-0.74838	-20.2829	3.91639
-205.523	-11.1462	-205.788	13.8515	-172.615	10.8097	-172.465	-12.9915	-142.088	-12.4493	-141.581	7.74958	-108.446	-8.88963	-102.828	7.98591	-38.1491	-0.776725	-19.4344	3.70656
-205.471	-11.1414	-205.728	13.854	-172.513	10.7762	-172.369	-12.9831	-141.982	-12.4147	-141.591	7.7459	-108.333	-8.85834	-102.722	7.98591	-37.6731	-0.60187	-18.5218	3.86706
-205.496	-11.1443	-205.757	13.8518	-172.522	10.7817	-172.383	-12.9864	-141.947	-12.4125	-141.47	7.75363	-108.243	-8.84988	-102.57	7.95646	-36.8588	-0.546652	-16.88	3.78534
-205.456	-11.1392	-205.719	13.8467	-172.507	10.7777	-172.358	-12.9849	-141.944	-12.4073	-141.477	7.74074	-108.222	-8.84214	-102.558	7.95057	-36.5794	-0.538922	-16.0058	3.65024
-205.438	-11.1326	-205.701	13.8349	-172.439	10.7725	-172.302	-12.9801	-141.825	-12.3996	-141.428	7.73743	-108.023	-8.80239	-102.381	7.9594	-35.9466	-0.425174	-14.8874	3.82104
-205.462	-11.1252	-205.711	13.8378	-172.456	10.7582	-172.321	-12.9742	-141.833	-12.4015	-141.324	7.71277	-107.995	-8.76779	-102.333	7.95867	-35.3679	-0.426278	-13.1282	3.5468
-205.389	-11.1351	-205.662	13.8327	-172.39	10.7593	-172.269	-12.9529	-141.785	-12.3772	-141.375	7.72565	-107.937	-8.7387	-102.238	7.92296	-34.9593	-0.360386	-12.1222	3.6079
-205.408	-11.1197	-205.685	13.8327	-172.37	10.7394	-172.242	-12.9661	-141.722	-12.3772	-141.23	7.70135	-107.777	-8.72214	-102.071	7.92001	-34.0869	-0.217925	-10.4656	3.63294
-205.4	-11.116	-205.665	13.8279	-172.377	10.753	-172.251	-12.9573	-141.743	-12.3713	-141.225	7.7043	-107.766	-8.71073	-102.057	7.91081	-33.7342	-0.220501	-8.63057	3.31857
-205.341	-11.105	-205.62	13.8305	-172.296	10.7571	-172.183	-12.9433	-141.622	-12.3473	-141.199	7.6973	-107.635	-8.68827	-101.891	7.88283	-33.1732	-0.0938696	-7.64218	3.52545
-205.372	-11.1105	-205.65	13.8216	-172.315	10.7431	-172.207	-12.936	-141.604	-12.3455	-141.089	7.69914	-107.558	-8.69563	-101.809	7.88652	-32.2805	-0.0861391	-4.95493	3.25856
-205.327	-11.0873	-205.592	13.8202	-172.282	10.7435	-172.162	-12.9223	-141.582	-12.34	-141.123	7.68957	-107.545	-8.67465	-101.778	7.88357	-31.9205	-0.0460145	-3.34958	3.16469
-205.317	-11.0784	-205.594	13.8165	-172.193	10.6945	-172.121	-12.9146	-141.487	-12.3308	-141.018	7.70172	-107.35	-8.65698	-101.542	7.85559	-31.0433	0.129945
-205.322	-11.0847	-205.604	13.8158	-172.233	10.6871	-172.147	-12.9242	-141.506	-12.3363	-140.995	7.6951	-107.343	-8.64042	-101.503	7.76209	-30.5938	0.104177
-205.27	-11.0829	-205.561	13.8077	-172.146	10.6949	-172.069	-12.898	-141.393	-12.3069	-140.986	7.69914	-107.224	-8.6198	-101.402	7.76357	-29.982	0.208722
-205.293	-11.0858	-205.58	13.8117	-172.157	10.6871	-172.069	-12.9087	-141.371	-12.3087	-140.856	7.65644	-107.106	-8.61244	-101.279	7.74958	-28.9462	0.276823
-205.251	-11.0854	-205.542	13.8032	-172.131	10.6923	-172.053	-12.8907	-141.357	-12.2976	-140.868	7.65608	-107.096	-8.59293	-101.263	7.75068	-28.5398	0.282345
-205.234	-11.081	-205.537	13.8055	-172.075	10.6831	-172.002	-12.8951	-141.241	-12.2859	-140.798	7.66344	-106.913	-8.56127	-101.019	7.72197	-27.7166	0.491803
-205.252	-11.0762	-205.543	13.7929	-172.098	10.6746	-172.016	-12.8911	-141.261	-12.2785	-140.76	7.66049	-106.888	-8.56311	-100.995	7.71866	-26.9638	0.467507
-205.189	-11.074	-205.502	13.7951	-172.031	10.6824	-171.939	-12.8576	-141.176	-12.2535	-140.755	7.66601	-106.806	-8.53882	-100.931	7.71387	-26.3237	0.59009
-205.21	-11.0726	-205.513	13.79	-172.021	10.6709	-171.934	-12.8605	-141.128	-12.2575	-140.638	7.67154	-106.667	-8.53955	-100.74	7.69473	-25.1494	0.684696
-205.192	-11.0656	-205.487	13.787	-172.009	10.6717	-171.921	-12.855	-141.125	-12.2457	-140.645	7.66307	-106.658	-8.53109	-100.726	7.68663	-24.6484	0.656719
-205.158	-11.0648	-205.454	13.7801	-171.957	10.661	-171.812	-12.869	-141.013	-12.2156	-140.556	7.63546	-106.489	-8.48728	-100.544	7.68332	-23.8157	0.861391
-205.169	-11.0674	-205.475	13.776	-171.969	10.6562	-171.843	-12.8675	-141.026	-12.2041	-140.498	7.63436	-106.444	-8.48618	-100.499	7.67779	-22.704	0.851452
-205.119	-11.0553	-205.434	13.7771	-171.917	10.657	-171.772	-12.8292	-140.984	-12.1891	-140.504	7.63767	-106.4	-8.46961	-100.405	7.65755	-22.0974	0.944586
-205.134	-11.0505	-205.427	13.7705	-171.884	10.6356	-171.745	-12.8288	-140.917	-12.1813	-140.387	7.62368	-106.218	-8.44384	-100.212	7.66233	-20.8222	1.08999
-205.117	-11.0512	-205.419	13.7683	-171.907	10.6422	-171.757	-12.8277	-140.934	-12.1729	-140.382	7.61963	-106.218	-8.43427	-100.205	7.65902	-20.0171	1.03809
-205.073	-11.0405	-205.371	13.758	-171.813	10.6404	-171.662	-12.816	-140.784	-12.1375	-140.35	7.61926	-106.075	-8.38715	-100.034	7.62515	-19.1926	1.30387
-205.096	-11.0512	-205.403	13.7543	-171.826	10.6238	-171.679	-12.8171	-140.775	-12.1464	-140.24	7.63288	-106	-8.36728	-99.9495	7.62515	-17.642	1.30865
-205.037	-11.0556	-205.348	13.7488	-171.77	10.6231	-171.63	-12.8053	-140.741	-12.1062	-140.266	7.61669	-105.966	-8.34188	-99.9138	7.62294	-16.8403	1.36166
-205.03	-11.053	-205.345	13.7388	-171.75	10.6271	-171.607	-12.8126	-140.637	-12.1025	-140.14	7.60123	-105.775	-8.32494	-99.7201	7.6119	-15.5666	1.60499
-205.037	-11.0523	-205.351	13.7499	-171.761	10.6098	-171.614	-12.8042	-140.652	-12.107	-140.123	7.59202	-105.763	-8.33488	-99.6535	7.57067	-14.2613	1.44854
-204.974	-11.0442	-205.297	13.7458	-171.674	10.6135	-171.535	-12.8075	-140.544	-12.0908	-140.113	7.59754	-105.652	-8.32347	-99.5353	7.59423	-13.3491	1.67051
-204.996	-11.0464	-205.316	13.7359	-171.67	10.6076	-171.538	-12.8009	-140.525	-12.0944	-140.016	7.58282	-105.497	-8.34114	-99.3999	7.59092	-11.4249	1.70106
-204.956	-11.0276	-205.281	13.7318	-171.654	10.6017	-171.515	-12.7961	-140.52	-12.0834	-140.031	7.5773	-105.487	-8.32605	-99.3781	7.58319	-10.1807	1.64437
-204.945	-11.0306	-205.264	13.7355	-171.588	10.6021	-171.445	-12.8042	-140.382	-12.0786	-139.957	7.58245	-105.303	-8.27451	-99.1738	7.55705	-9.25342	1.94108
-204.956	-11.0369	-205.279	13.7285	-171.609	10.5984	-171.482	-12.7836	-140.424	-12.0657	-139.919	7.58797	-105.277	-8.26899	-99.1308	7.54822	-6.80619	1.66572
-204.895	-11.0295	-205.209	13.7359	-171.505	10.5885	-171.403	-12.7755	-140.308	-12.047	-139.924	7.58613	-105.203	-8.24469	-99.0494	7.55484	-5.68601	1.83064
-204.923	-11.0265	-205.231	13.7223	-171.51	10.5907	-171.4	-12.7703	-140.278	-12.0536	-139.759	7.57067	-105.054	-8.20494	-98.8514	7.51214	-4.01403	2.00071
-204.888	-11.0155	-205.214	13.7215	-171.497	10.5767	-171.39	-12.785	-140.278	-12.0356	-139.77	7.56552	-105.046	-8.18432	-98.8359	7.50957	-1.32531	1.50449
-204.87	-11.0269	-205.174	13.7293	-171.418	10.576	-171.336	-12.7688	-140.181	-12.0245	-139.724	7.56662	-104.843	-8.17033	-98.6669	7.51582	-1.2977	1.6764
-204.882	-11.0199	-205.193	13.7234	-171.452	10.5774	-171.335	-12.7758	-140.192	-12.0124	-139.646	7.55632	-104.789	-8.15487	-98.53	7.38919
-204.837	-11.0273	-205.14	13.7366	-171.383	10.5671	-171.28	-12.7497	-140.145	-11.9877	-139.655	7.55079	-104.745	-8.12763	-98.4906	7.39582
-204.836	-11.021	-205.149	13.7359	-171.351	10.5657	-171.267	-12.7504	-140.062	-11.9803	-139.544	7.55263	-104.529	-8.1361	-98.2396	7.37189
-204.836	-11.017	-205.149	13.7245	-171.365	10.5668	-171.285	-12.7519	-140.076	-11.9737	-139.519	7.54711	-104.53	-8.1199	-98.2101	7.36048
-204.798	-10.9923	-205.09	13.7278	-171.287	10.5476	-171.191	-12.7298	-139.942	-11.9479	-139.519	7.54822	-104.407	-8.08861	-98.1078	7.35827
-204.814	-11.0137	-205.107	13.7318	-171.293	10.5513	-171.196	-12.7302	-139.919	-11.9402	-139.367	7.52539	-104.296	-8.068	-97.9822	7.35827
-204.768	-10.9923	-205.063	13.7208	-171.277	10.5432	-171.169	-12.7199	-139.903	-11.9406	-139.374	7.5276	-104.294	-8.03229	-97.9561	7.35717
-204.756	-10.993	-205.057	13.7333	-171.219	10.5377	-171.104	-12.7188	-139.787	-11.924	-139.31	7.52908	-104.059	-7.99511	-97.7286	7.32367
-204.759	-10.9897	-205.063	13.7145	-171.238	10.537	-171.124	-12.7144	-139.805	-11.9251	-139.256	7.52098	-104.032	-7.99106	-97.6855	7.31925
-204.706	-10.968	-204.991	13.7219	-171.153	10.5307	-171.037	-12.6904	-139.723	-11.9133	-139.262	7.51987	-103.937	-7.94873	-97.613	7.32919
-204.716	-10.9791	-205.013	13.7116	-171.159	10.5266	-171.03	-12.6956	-139.677	-11.8968	-139.152	7.51803	-103.767	-7.94431	-97.3852	7.29532
-204.697	-10.9724	-204.987	13.7178	-171.131	10.5244	-171.029	-12.686	-139.669	-11.8949	-139.165	7.51987	-103.765	-7.93989	-97.3712	7.2817
-204.666	-10.9636	-204.95	13.7108	-171.063	10.5145	-170.951	-12.6724	-139.547	-11.8806	-139.121	7.51766	-103.581	-7.91781	-97.2088	7.30232
-204.682	-10.961	-204.967	13.7175	-171.082	10.5068	-170.974	-12.6764	-139.552	-11.8714	-139.004	7.50183	-103.537	-7.92222	-97.091	7.26919
-204.631	-10.9514	-204.919	13.7053	-171.025	10.5075	-170.911	-12.647	-139.496	-11.8485	-139.019	7.49779	-103.495	-7.89057	-97.0461	7.26109
-204.627	-10.9492	-204.915	13.6998	-170.997	10.5038	-170.882	-12.6418	-139.431	-11.8441	-138.903	7.49079	-103.293	-7.86664	-96.8492	7.26734
-204.621	-10.9353	-204.903	13.7002	-171.005	10.5053	-170.894	-12.6507	-139.437	-11.8434	-138.888	7.49153	-103.287	-7.86885	-96.8312	7.26403
-204.579	-10.9452	-204.873	13.6935	-170.921	10.5086	-170.818	-12.6418	-139.332	-11.8301	-138.857	7.48858	-103.129	-7.83535	-96.6445	7.24047
-204.588	-10.9467	-204.885	13.6906	-170.936	10.5023	-170.839	-12.6404	-139.327	-11.8243	-138.762	7.48196	-103.057	-7.82357	-96.5389	7.22096
-204.545	-10.9397	-204.85	13.6873	-170.881	10.4998	-170.783	-12.626	-139.285	-11.8066	-138.775	7.48895	-103.024	-7.8059	-96.5116	7.22464
-204.547	-10.9397	-204.843	13.684	-170.852	10.4931	-170.742	-12.6183	-139.187	-11.793	-138.631	7.39177	-102.82	-7.77166	-96.2624	7.20955
-204.552	-10.9408	-204.85	13.6788	-170.868	10.4898	-170.758	-12.6183	-139.205	-11.7908	-138.611	7.39214	-102.804	-7.77093	-96.2414	7.20992
-204.506	-10.9334	-204.8	13.6748	-170.782	10.4873	-170.669	-12.5947	-139.099	-11.7679	-138.595	7.39434	-102.675	-7.75804	-96.1336	7.20403
-204.52	-10.9301	-204.825	13.6718	-170.788	10.4836	-170.679	-12.6017	-139.064	-11.7712	-138.489	7.38514	-102.572	-7.74774	-95.9488	7.17826
-204.471	-10.9205	-204.777	13.6634	-170.732	10.4703	-170.642	-12.5837	-139.049	-11.7263	-138.511	7.38551	-102.543	-7.72454	-95.9223	7.17752
-204.468	-10.9168	-204.77	13.6501	-170.687	10.4659	-170.599	-12.5811	-138.944	-11.7293	-138.448	7.45913	-102.33	-7.71424	-95.7213	7.17458
-204.464	-10.9238	-204.778	13.6457	-170.707	10.4707	-170.621	-12.5734	-138.948	-11.7149	-138.37	7.35238	-102.312	-7.70835	-95.6951	7.16464
-204.417	-10.9113	-204.728	13.6637	-170.626	10.4692	-170.525	-12.5667	-138.848	-11.6939	-138.357	7.35827	-102.218	-7.63804	-95.5578	7.14034
-204.441	-10.9054	-204.747	13.6438	-170.632	10.4633	-170.537	-12.5686	-138.816	-11.6943	-138.235	7.36858	-102.068	-7.61448	-95.3977	7.14145
-204.401	-10.9025	-204.72	13.6567	-170.607	10.4563	-170.504	-12.5572	-138.806	-11.6811	-138.252	7.35974	-102.04	-7.60196	-95.3804	7.14182
-204.388	-10.8911	-204.69	13.6361	-170.549	10.446	-170.451	-12.5564	-138.702	-11.6608	-138.167	7.36747	-101.854	-7.56699	-95.0999	7.0277
-204.399	-10.9054	-204.716	13.6339	-170.567	10.4468	-170.462	-12.5553	-138.708	-11.6557	-138.116	7.366	-101.813	-7.56147	-95.0454	7.01408
-204.343	-10.8937	-204.64	13.6306	-170.5	10.4457	-170.395	-12.5516	-138.636	-11.6479	-138.124	7.35385	-101.759	-7.54122	-94.9666	7.01739
-204.351	-10.8918	-204.657	13.6254	-170.488	10.439	-170.386	-12.5421	-138.58	-11.6325	-137.97	7.33692	-101.565	-7.53865	-94.7627	6.99347
-204.33	-10.8885	-204.638	13.6196	-170.487	10.435	-170.387	-12.5395	-138.585	-11.6229	-137.974	7.33066	-101.568	-7.5276	-94.738	6.99236
-204.301	-10.8992	-204.612	13.6269	-170.424	10.4328	-170.307	-12.5391	-138.468	-11.6045	-137.921	7.34833	-101.371	-7.48785	-94.5131	6.96254
-204.318	-10.8856	-204.634	13.6196	-170.451	10.4357	-170.334	-12.5332	-138.474	-11.6012	-137.853	7.33802	-101.313	-7.48159	-94.4509	6.96402
-204.269	-10.8727	-204.564	13.624	-170.367	10.4221	-170.264	-12.5237	-138.414	-11.5784	-137.864	7.33766	-101.263	-7.4503	-94.392	6.96365
-204.265	-10.8767	-204.6	13.6177	-170.356	10.4151	-170.241	-12.5259	-138.33	-11.5997	-137.746	7.32808	-101.096	-7.42306	-94.1332	6.91984
-204.251	-10.8686	-204.571	13.6159	-170.351	10.4129	-170.251	-12.5137	-138.347	-11.5942	-137.746	7.32293	-101.09	-7.41459	-94.1207	6.91948
-204.216	-10.8694	-204.53	13.6159	-170.277	10.4144	-170.171	-12.5034	-138.215	-11.5769	-137.703	7.3163	-100.908	-7.39214	-93.9466	6.94119
-204.238	-10.8683	-204.562	13.6151	-170.292	10.4092	-170.203	-12.5012	-138.2	-11.5714	-137.603	7.30121	-100.808	-7.39361	-93.8542	6.9261
-204.169	-10.8594	-204.498	13.6045	-170.24	10.4074	-170.135	-12.4924	-138.157	-11.5419	-137.615	7.2979	-100.755	-7.37263	-93.7817	6.89702
-204.191	-10.8627	-204.51	13.6011	-170.214	10.4133	-170.112	-12.4839	-138.067	-11.543	-137.5	7.30232	-100.551	-7.36232	-93.5748	6.89665
-204.182	-10.8535	-204.501	13.6162	-170.222	10.3978	-170.118	-12.4942	-138.086	-11.5268	-137.493	7.29127	-100.541	-7.34281	-93.5509	6.89076
-204.145	-10.8565	-204.462	13.6041	-170.137	10.4103	-170.031	-12.492	-137.959	-11.5036	-137.451	7.30673	-100.4	-7.2817	-93.3473	6.85837
-204.157	-10.8594	-204.489	13.6148	-170.157	10.4144	-170.062	-12.4674	-137.966	-11.5066	-137.357	7.31189	-100.31	-7.28097	-93.2516	6.86094
-204.095	-10.8572	-204.432	13.6092	-170.095	10.4059	-170.011	-12.4537	-137.926	-11.4845	-137.375	7.29863	-100.277	-7.25078	-93.1978	6.87714
-204.11	-10.8524	-204.438	13.6133	-170.074	10.3919	-169.982	-12.4537	-137.837	-11.4639	-137.229	7.26845	-100.037	-7.20845	-92.9457	6.84732
-204.097	-10.8535	-204.442	13.6092	-170.084	10.3904	-169.982	-12.4497	-137.846	-11.4646	-137.222	7.26219	-100.031	-7.19961	-92.9221	6.84033
-204.062	-10.8425	-204.396	13.6096	-169.971	10.3378	-169.893	-12.4177	-137.761	-11.426	-137.2	7.26587	-99.8722	-7.16648	-92.7833	6.84364
-204.073	-10.837	-204.417	13.61	-169.987	10.3363	-169.909	-12.4258	-137.741	-11.4344	-137.103	7.26992	-99.7757	-7.17127	-92.6173	6.79763
-204.029	-10.8252	-204.362	13.6081	-169.939	10.3338	-169.865	-12.4169	-137.714	-11.4127	-137.118	7.27066	-99.7621	-7.15249	-92.5857	6.8061
-204.026	-10.8281	-204.356	13.5927	-169.911	10.3356	-169.827	-12.411	-137.614	-11.402	-137.004	7.27066	-99.532	-7.14734	-92.3066	6.78953
-204.028	-10.83	-204.361	13.5879	-169.921	10.3238	-169.845	-12.4081	-137.625	-11.3925	-136.987	7.26403	-99.5125	-7.14108	-92.2809	6.7829
-203.987	-10.8193	-204.302	13.5746	-169.844	10.3326	-169.754	-12.386	-137.486	-11.381	-136.979	7.2644	-99.3781	-7.10096	-92.166	6.79689
-204.004	-10.8171	-204.336	13.5813	-169.853	10.3201	-169.763	-12.3897	-137.465	-11.3873	-136.852	7.23606	-99.2401	-7.09543	-91.9507	6.65222
-203.96	-10.806	-204.293	13.5827	-169.821	10.3275	-169.73	-12.3794	-137.455	-11.3516	-136.86	7.23017	-99.2254	-7.06746	-91.9131	6.65149
-203.948	-10.8068	-204.271	13.5794	-169.764	10.319	-169.689	-12.3727	-137.325	-11.3604	-136.779	7.22869	-99.0052	-7.0369	-91.704	6.65554
-203.965	-10.8038	-204.288	13.5769	-169.781	10.3139	-169.708	-12.3588	-137.338	-11.3494	-136.728	7.23127	-98.9813	-7.02954	-91.6904	6.75861
-203.909	-10.8127	-204.222	13.5699	-169.711	10.3061	-169.635	-12.3606	-137.259	-11.3199	-136.741	7.23348	-98.8827	-6.99347	-91.5178	6.63897
-203.928	-10.8024	-204.248	13.5702	-169.714	10.2999	-169.641	-12.3606	-137.202	-11.3174	-136.597	7.23495	-98.717	-6.9861	-91.3381	6.64339
-203.904	-10.8086	-204.209	13.5614	-169.686	10.2885	-169.619	-12.3591	-137.208	-11.3001	-136.606	7.23053	-98.7041	-6.9677	-91.305	6.64449
-203.874	-10.8064	-204.188	13.5511	-169.627	10.2833	-169.553	-12.3451	-137.091	-11.2835	-136.541	7.23421	-98.498	-6.91248	-91.062	6.61799
-203.896	-10.7998	-204.217	13.5526	-169.653	10.2822	-169.58	-12.3451	-137.102	-11.2787	-136.456	7.2136	-98.431	-6.9088	-90.9851	6.60363
-203.828	-10.7869	-204.137	13.543	-169.589	10.2811	-169.492	-12.3234	-137.04	-11.2761	-136.456	7.20955	-98.3658	-6.88524	-90.9218	6.60179
-203.842	-10.7891	-204.153	13.5463	-169.574	10.2811	-169.477	-12.3352	-136.982	-11.2713	-136.343	7.2136	-98.1877	-6.85064	-90.6961	6.58817
-203.83	-10.7847	-204.133	13.5441	-169.57	10.2752	-169.468	-12.3282	-136.998	-11.2522	-136.352	7.20918	-98.1766	-6.84438	-90.6604	6.58007
-203.79	-10.7722	-204.102	13.5415	-169.502	10.2785	-169.401	-12.3245	-136.869	-11.2154	-136.272	7.20072	-97.9764	-6.81235	-90.427	6.56682
-203.809	-10.7836	-204.122	13.5356	-169.528	10.2749	-169.424	-12.3168	-136.878	-11.2198	-136.224	7.20403	-97.9097	-6.80315	-90.3435	6.55946
-203.753	-10.7795	-204.082	13.5371	-169.45	10.2737	-169.35	-12.3153	-136.791	-11.1915	-136.223	7.20477	-97.8379	-6.78254	-90.2687	6.5694
-203.763	-10.7836	-204.09	13.5389	-169.439	10.2719	-169.336	-12.3186	-136.72	-11.204	-136.079	7.19299	-97.6384	-6.78217	-90.0217	6.53811
-203.736	-10.7799	-204.067	13.5305	-169.434	10.2782	-169.331	-12.2976	-136.726	-11.1893	-136.077	7.17274	-97.6329	-6.7564	-89.989	6.53553
-203.707	-10.7821	-204.047	13.5209	-169.349	10.28	-169.244	-12.2873	-136.591	-11.1731	-136.031	7.17789	-97.44	-6.73321	-89.8064	6.53406
-203.733	-10.7766	-204.073	13.5191	-169.372	10.2749	-169.28	-12.2954	-136.606	-11.1583	-135.964	7.17789	-97.3638	-6.73358	-89.6849	6.51013
-203.673	-10.7718	-204.022	13.5161	-169.277	10.2605	-169.215	-12.2586	-136.55	-11.1499	-135.979	7.172	-97.3079	-6.70523	-89.6187	6.51897
-203.698	-10.7652	-204.035	13.5088	-169.264	10.2476	-169.197	-12.2734	-136.476	-11.1385	-135.835	7.17679	-97.1017	-6.66842	-89.337	6.477
-203.682	-10.7593	-204.018	13.5113	-169.269	10.2469	-169.195	-12.2564	-136.485	-11.1362	-135.846	7.179	-97.0866	-6.671	-89.3139	6.477
-203.648	-10.7615	-203.989	13.4937	-169.188	10.241	-169.117	-12.2376	-136.356	-11.105	-135.751	7.15875	-96.8974	-6.63897	-89.1408	6.48031
-203.664	-10.7633	-204.004	13.5029	-169.202	10.2458	-169.129	-12.2524	-136.348	-11.109	-135.685	7.15654	-96.8035	-6.6456	-89.0444	6.48252
-203.603	-10.7541	-203.968	13.5054	-169.148	10.2307	-169.072	-12.2281	-136.31	-11.0873	-135.692	7.15102	-96.7586	-6.61173	-88.9531	6.45823
-203.618	-10.7571	-203.966	13.4955	-169.136	10.2336	-169.062	-12.2332	-136.239	-11.0954	-135.57	7.15065	-96.5492	-6.59222	-88.7105	6.46301
-203.597	-10.7516	-203.958	13.5007	-169.13	10.2244	-169.065	-12.2174	-136.253	-11.0722	-135.583	7.15065	-96.5378	-6.54547	-88.6792	6.46154
-203.556	-10.7494	-203.929	13.504	-169.057	10.2182	-168.992	-12.2119	-136.143	-11.0645	-135.517	7.14587	-96.3504	-6.51344	-88.4503	6.44203
-203.59	-10.7442	-203.945	13.4955	-169.088	10.2171	-169.008	-12.2119	-136.152	-11.0549	-135.465	7.13814	-96.2893	-6.49541	-88.3689	6.42988
-203.513	-10.7409	-203.878	13.508	-169.012	10.2134	-168.94	-12.2045	-136.087	-11.0369	-135.464	7.13703	-96.2274	-6.46228	-88.264	6.3997
-203.533	-10.7413	-203.906	13.4962	-168.996	10.209	-168.928	-12.2023	-135.992	-11.0232	-135.317	7.12452	-95.9878	-6.4505	-88.0358	6.41994
-203.515	-10.7402	-203.884	13.4962	-168.995	10.2123	-168.92	-12.1968	-136.003	-11.0199	-135.318	7.11789	-95.972	-6.43577	-87.9945	6.42068
-203.472	-10.7273	-203.844	13.5003	-168.908	10.1942	-168.849	-12.1806	-135.868	-10.9875	-135.273	7.11531	-95.7945	-6.41405	-87.7696	6.39086
-203.485	-10.7394	-203.87	13.49	-168.928	10.1946	-168.875	-12.1953	-135.864	-10.9934	-135.183	7.10832	-95.7117	-6.40669	-87.6382	6.2819
-203.439	-10.7217	-203.809	13.5018	-168.867	10.1975	-168.814	-12.1614	-135.826	-10.9713	-135.2	7.10427	-95.6616	-6.38828	-87.5392	6.25208
-203.445	-10.7273	-203.822	13.4922	-168.841	10.1946	-168.786	-12.1681	-135.73	-10.9618	-135.089	7.11274	-95.4319	-6.36215	-87.301	6.26128
-203.436	-10.7177	-203.802	13.4826	-168.848	10.1891	-168.802	-12.1589	-135.738	-10.954	-135.024	7.02328	-95.4076	-6.35294	-87.2738	6.25429
-203.387	-10.7048	-203.761	13.4889	-168.772	10.1828	-168.699	-12.1533	-135.614	-10.9216	-134.997	7.0277	-95.2276	-6.30693	-87.0698	6.24398
-203.413	-10.7111	-203.786	13.4918	-168.78	10.1788	-168.721	-12.1567	-135.594	-10.9176	-134.907	7.09028	-95.1095	-6.30399	-86.9218	6.23147
-203.358	-10.6963	-203.728	13.5014	-168.735	10.1799	-168.667	-12.1254	-135.574	-10.9006	-134.908	7.02292	-95.087	-6.28079	-86.885	6.24104
-203.359	-10.6938	-203.725	13.4973	-168.695	10.188	-168.618	-12.1191	-135.469	-10.8903	-134.793	7.02549	-94.8407	-6.26349	-86.5979	6.21748
-203.361	-10.686	-203.725	13.5018	-168.726	10.1942	-168.641	-12.1103	-135.477	-10.8922	-134.776	7.02549	-94.8069	-6.26717	-86.5522	6.22079
-203.32	-10.6724	-203.666	13.4944	-168.626	10.1883	-168.523	-12.1162	-135.375	-10.8683	-134.761	7.02108	-94.6788	-6.22558	-86.3899	6.19907
-203.338	-10.6765	-203.692	13.4911	-168.639	10.1758	-168.531	-12.1184	-135.36	-10.8561	-134.635	7.00083	-94.5308	-6.223	-86.2176	6.19429
-203.296	-10.6754	-203.648	13.4903	-168.594	10.185	-168.507	-12.0841	-135.34	-10.8381	-134.654	6.99678	-94.5128	-6.16263	-86.1731	6.20018
-203.284	-10.6765	-203.645	13.4911	-168.525	10.174	-168.448	-12.0915	-135.216	-10.841	-134.541	7.00635	-94.268	-6.13797	-85.8867	6.17809
-203.298	-10.6684	-203.655	13.4826	-168.552	10.1758	-168.483	-12.0665	-135.224	-10.8226	-134.508	6.99641	-94.2297	-6.11809	-85.833	6.16778
-203.254	-10.6474	-203.593	13.4856	-168.459	10.1652	-168.397	-12.0672	-135.12	-10.8267	-134.492	6.98942	-94.113	-6.08348	-85.7288	6.1814
-203.264	-10.6654	-203.614	13.4789	-168.468	10.1677	-168.407	-12.061	-135.079	-10.8307	-134.388	6.99273	-93.9613	-6.08091	-85.5042	6.14717
-203.239	-10.6448	-203.573	13.4804	-168.451	10.1537	-168.381	-12.0654	-135.087	-10.8013	-134.393	6.99052	-93.9205	-6.0625	-85.4409	6.14754
-203.224	-10.6422	-203.548	13.4668	-168.383	10.1442	-168.31	-12.0643	-134.954	-10.8024	-134.282	6.96623	-93.6922	-6.05183	-85.1652	6.13723
-203.234	-10.6389	-203.569	13.4841	-168.406	10.1442	-168.352	-12.0606	-134.964	-10.7946	-134.232	6.96218	-93.6366	-6.04925	-85.0916	6.11846
-203.165	-10.6599	-203.505	13.4605	-168.332	10.1353	-168.269	-12.0436	-134.872	-10.7644	-134.231	6.96439	-93.5369	-6.02569	-85.0139	6.12619
-203.191	-10.6654	-203.527	13.4764	-168.334	10.132	-168.264	-12.0477	-134.816	-10.7622	-134.105	6.9688	-93.3462	-6.00397	-84.7507	6.09931
-203.155	-10.6474	-203.487	13.4546	-168.322	10.1328	-168.256	-12.037	-134.814	-10.7494	-134.111	6.95813	-93.3193	-5.98078	-84.7091	6.10373
-203.132	-10.6514	-203.47	13.4487	-168.249	10.1162	-168.185	-12.0227	-134.69	-10.7166	-134.055	6.96034	-93.1069	-5.93366	-84.4533	6.08128
-203.147	-10.647	-203.485	13.4583	-168.266	10.1202	-168.206	-12.019	-134.702	-10.7162	-133.976	6.95113	-93.0355	-5.94544	-84.3491	6.08201
-203.113	-10.6172	-203.432	13.4355	-168.207	10.1099	-168.152	-12.0186	-134.653	-10.6974	-133.982	6.96034	-92.9807	-5.91562	-84.2832	6.08128
-203.113	-10.6168	-203.438	13.4318	-168.193	10.1129	-168.137	-12.0079	-134.584	-10.682	-133.839	6.94966	-92.7167	-5.91783	-83.9905	6.05403
-203.106	-10.6168	-203.427	13.4259	-168.196	10.1088	-168.145	-12.0113	-134.589	-10.6794	-133.819	6.94156	-92.6968	-5.89979	-83.9545	6.0544
-203.064	-10.612	-203.383	13.4127	-168.087	10.093	-168.05	-11.9984	-134.454	-10.6533	-133.799	6.93494	-92.5437	-5.86041	-83.7203	5.92483
-203.077	-10.6113	-203.407	13.4068	-168.108	10.1	-168.069	-12.0009	-134.427	-10.657	-133.681	6.93346	-92.4042	-5.80519	-83.5024	5.8917
-203.041	-10.6091	-203.36	13.3991	-168.063	10.0952	-168.029	-11.9866	-134.401	-10.6408	-133.684	6.92132	-92.3744	-5.78826	-83.4512	5.89685
-203.023	-10.6132	-203.357	13.3987	-168.02	10.082	-167.967	-11.9833	-134.281	-10.6201	-133.611	6.92537	-92.1222	-5.74482	-83.1498	5.8766
-203.028	-10.6087	-203.362	13.4072	-168.042	10.0856	-167.993	-11.9755	-134.297	-10.619	-133.547	6.91064	-92.0917	-5.74077	-83.0909	5.87623
-202.97	-10.5885	-203.316	13.391	-167.97	10.0934	-167.895	-11.9678	-134.175	-10.6154	-133.54	6.9088	-91.9451	-5.71206	-82.976	5.87918
-203	-10.6028	-203.332	13.3946	-167.972	10.0849	-167.902	-11.9674	-134.147	-10.6139	-133.413	6.89776	-91.7865	-5.71979	-82.7393	5.85452
-202.943	-10.5815	-203.288	13.3965	-167.945	10.0831	-167.874	-11.9542	-134.128	-10.5955	-133.423	6.8926	-91.757	-5.70506	-82.6852	5.86114
-202.946	-10.5981	-203.28	13.3921	-167.895	10.0893	-167.811	-11.945	-134.016	-10.5866	-133.338	6.89886	-91.5233	-5.66714	-82.4577	5.86814
-202.944	-10.587	-203.284	13.395	-167.909	10.0798	-167.844	-11.9376	-134.022	-10.5896	-133.274	6.89481	-91.4662	-5.66199	-82.3296	5.83464
-202.876	-10.5793	-203.231	13.3932	-167.827	10.0728	-167.759	-11.9299	-133.937	-10.5557	-133.273	6.87861	-91.379	-5.62334	-82.2225	5.83648
-202.89	-10.5767	-203.251	13.381	-167.833	10.0735	-167.748	-11.9222	-133.89	-10.5535	-133.12	6.87383	-91.139	-5.61487	-81.9479	5.81071
-202.865	-10.5833	-203.221	13.3821	-167.788	10.0532	-167.737	-11.9141	-133.894	-10.5318	-133.128	6.86426	-91.1187	-5.59573	-81.9011	5.8177
-202.84	-10.566	-203.207	13.3803	-167.714	10.0503	-167.653	-11.917	-133.787	-10.4968	-133.069	6.87088	-90.9166	-5.57475	-81.6563	5.80372
-202.863	-10.576	-203.227	13.3836	-167.737	10.0503	-167.684	-11.9078	-133.787	-10.5101	-132.981	6.86573	-90.8228	-5.5788	-81.5422	5.79267
-202.777	-10.5631	-203.167	13.3851	-167.669	10.0455	-167.606	-11.9089	-133.71	-10.485	-132.996	6.86315	-90.7613	-5.55119	-81.4638	5.80408
-202.814	-10.5642	-203.187	13.3876	-167.648	10.0429	-167.582	-11.906	-133.634	-10.4751	-132.877	6.86058	-90.4955	-5.51916	-81.1671	5.775
-202.776	-10.569	-203.176	13.3854	-167.654	10.0382	-167.594	-11.8993	-133.639	-10.4652	-132.875	6.85726	-90.4583	-5.5199	-81.1354	5.7831
-202.745	-10.5679	-203.14	13.3847	-167.576	10.0264	-167.512	-11.8909	-133.504	-10.4464	-132.804	6.83554	-90.2816	-5.4275	-80.9035	5.77758
-202.765	-10.5704	-203.175	13.3777	-167.592	10.0278	-167.526	-11.8949	-133.499	-10.4464	-132.728	6.85321	-90.1973	-5.42382	-80.7511	5.76543
-202.716	-10.5609	-203.099	13.3656	-167.53	10.0183	-167.462	-11.8813	-133.447	-10.4405	-132.73	6.85432	-90.1241	-5.40873	-80.6837	5.76433
-202.708	-10.566	-203.114	13.37	-167.504	10.0113	-167.427	-11.8798	-133.342	-10.4203	-132.612	6.83996	-89.8697	-5.39695	-80.3708	5.74703
-202.712	-10.5557	-203.108	13.3729	-167.514	10.008	-167.451	-11.885	-133.36	-10.4192	-132.598	6.83297	-89.8381	-5.3848	-80.3167	5.74114
-202.669	-10.5579	-203.064	13.3751	-167.408	9.96159	-167.37	-11.8611	-133.239	-10.4048	-132.558	6.83186	-89.6569	-5.35351	-80.0867	5.70837
-202.691	-10.5612	-203.092	13.3722	-167.427	9.95238	-167.392	-11.8651	-133.231	-10.4092	-132.447	6.80315	-89.524	-5.34799	-79.9335	5.70396
-202.637	-10.552	-203.041	13.3608	-167.362	9.95974	-167.322	-11.8596	-133.19	-10.3893	-132.452	6.79837	-89.4788	-5.31928	-79.8588	5.71353
-202.637	-10.5498	-203.047	13.3656	-167.346	9.97042	-167.285	-11.8552	-133.107	-10.389	-132.324	6.81014	-89.199	-5.28688	-79.5503	5.70506
-202.639	-10.5543	-203.041	13.3611	-167.349	9.96674	-167.302	-11.8574	-133.113	-10.3687	-132.316	6.80462	-89.16	-5.28835	-79.4414	5.65316
-202.592	-10.5572	-202.993	13.3678	-167.263	9.96269	-167.215	-11.8298	-133.019	-10.3396	-132.282	6.80978	-89.0113	-5.25007	-79.268	5.68629
-202.62	-10.5476	-203.013	13.3589	-167.28	9.95938	-167.23	-11.839	-133.002	-10.3382	-132.17	6.79616	-88.8478	-5.25522	-79.0084	5.54898
-202.565	-10.552	-202.956	13.353	-167.23	9.94576	-167.188	-11.8228	-132.98	-10.3271	-132.18	6.80094	-88.807	-5.24418	-78.9429	5.55561
-202.566	-10.5421	-202.952	13.3505	-167.205	9.94797	-167.142	-11.8239	-132.851	-10.3157	-132.059	6.77112	-88.5684	-5.18896	-78.6116	5.54714
-202.564	-10.5458	-202.954	13.3534	-167.217	9.94465	-167.159	-11.8198	-132.864	-10.312	-132.037	6.76928	-88.5235	-5.1827	-78.5546	5.53205
-202.522	-10.5454	-202.9	13.3346	-167.135	9.94649	-167.066	-11.811	-132.733	-10.2877	-132.023	6.77481	-88.3575	-5.14773	-78.3311	5.52284
-202.54	-10.5414	-202.928	13.3398	-167.145	9.94428	-167.081	-11.8154	-132.706	-10.2807	-131.908	6.77002	-88.1999	-5.15289	-78.1529	5.50738
-202.497	-10.5388	-202.866	13.3402	-167.088	9.92661	-167.048	-11.7977	-132.685	-10.2546	-131.926	6.76376	-88.1569	-5.1297	-78.0893	5.52211
-202.495	-10.5222	-202.864	13.3284	-167.046	9.92698	-166.995	-11.7992	-132.573	-10.245	-131.797	6.7726	-87.8789	-5.07411	-77.7583	5.50112
-202.481	-10.5211	-202.854	13.3295	-167.07	9.9222	-167.01	-11.7955	-132.593	-10.2465	-131.777	6.76229	-87.8388	-5.07595	-77.702	5.49708
-202.447	-10.5064	-202.8	13.3081	-166.976	9.92882	-166.935	-11.7709	-132.476	-10.2137	-131.725	6.73284	-87.6835	-5.02626	-77.4892	5.47867
-202.463	-10.5163	-202.831	13.3214	-166.988	9.91999	-166.948	-11.7768	-132.444	-10.2064	-131.603	6.71701	-87.537	-5.01484	-77.3059	5.46689
-202.414	-10.5097	-202.779	13.3317	-166.95	9.91373	-166.907	-11.7635	-132.421	-10.1972	-131.598	6.65259	-87.4884	-4.9946	-77.1995	5.44296
-202.409	-10.5082	-202.766	13.3155	-166.913	9.90968	-166.867	-11.7517	-132.3	-10.1832	-131.509	6.70965	-87.1976	-4.96404	-76.9164	5.46063
-202.415	-10.5057	-202.766	13.3177	-166.924	9.90526	-166.882	-11.765	-132.323	-10.1817	-131.483	6.69897	-87.16	-4.95594	-76.799	5.42861
-202.378	-10.4935	-202.712	13.3151	-166.831	9.89937	-166.802	-11.7363	-132.214	-10.1626	-131.463	6.7045	-87.0094	-4.92097	-76.6356	5.4437
-202.385	-10.5093	-202.735	13.3144	-166.841	9.89385	-166.814	-11.7363	-132.194	-10.1766	-131.296	6.58743	-86.8464	-4.92355	-76.4029	5.40726
-202.349	-10.5101	-202.681	13.2871	-166.801	9.88833	-166.772	-11.7153	-132.169	-10.1482	-131.302	6.59075	-86.7982	-4.89741	-76.3334	5.41094
-202.346	-10.4994	-202.679	13.3019	-166.758	9.8806	-166.722	-11.7208	-132.05	-10.1361	-131.208	6.61504	-86.5191	-4.86023	-75.9866	5.40578
-202.353	-10.4913	-202.682	13.3085	-166.778	9.8898	-166.742	-11.7123	-132.064	-10.1309	-131.18	6.61652	-86.4606	-4.86355	-75.9093	5.39621
-202.305	-10.485	-202.626	13.286	-166.672	9.8714	-166.647	-11.7054	-131.963	-10.121	-131.163	6.61615	-86.3185	-4.82931	-75.7282	5.37597
-202.32	-10.495	-202.654	13.2853	-166.683	9.86919	-166.661	-11.705	-131.92	-10.1166	-131.007	6.61283	-86.1429	-4.8179	-75.5014	5.38333
-202.273	-10.4725	-202.603	13.2798	-166.637	9.87839	-166.62	-11.6976	-131.893	-10.1007	-131.019	6.59443	-86.0903	-4.80391	-75.4293	5.38186
-202.281	-10.4674	-202.595	13.2743	-166.589	9.85962	-166.566	-11.6969	-131.776	-10.0816	-130.904	6.60805	-85.8278	-4.76452	-75.1031	5.35646
-202.271	-10.4825	-202.605	13.2813	-166.604	9.86551	-166.585	-11.6914	-131.781	-10.079	-130.869	6.60621	-85.7726	-4.76452	-74.9724	5.32332
-202.199	-10.4549	-202.556	13.2702	-166.524	9.85741	-166.489	-11.6715	-131.67	-10.0602	-130.857	6.60363	-85.6242	-4.68023	-74.8259	5.33952
-202.225	-10.4622	-202.57	13.2647	-166.532	9.85336	-166.511	-11.6711	-131.621	-10.0518	-130.728	6.60879	-85.4317	-4.67618	-74.5373	5.31633
-202.179	-10.4589	-202.536	13.261	-166.504	9.84342	-166.486	-11.6597	-131.617	-10.04	-130.734	6.60731	-85.3809	-4.65814	-74.467	5.31817
-202.159	-10.4582	-202.538	13.2599	-166.449	9.84637	-166.412	-11.656	-131.484	-10.0602	-130.624	6.59185	-85.1162	-4.63421	-74.1548	5.29719
-202.182	-10.4409	-202.545	13.2566	-166.469	9.84048	-166.44	-11.6575	-131.49	-10.0451	-130.577	6.58412	-85.0467	-4.63053	-74.0551	5.30197
-202.112	-10.4457	-202.489	13.2599	-166.394	9.83164	-166.362	-11.6365	-131.42	-10.0411	-130.572	6.58228	-84.93	-4.59519	-73.8423	5.18859
-202.135	-10.446	-202.508	13.257	-166.393	9.83127	-166.362	-11.6372	-131.373	-10.033	-130.447	6.58449	-84.6877	-4.58231	-73.5265	5.1573
-202.094	-10.4339	-202.473	13.2654	-166.361	9.81692	-166.337	-11.6365	-131.37	-10.0312	-130.464	6.58375	-84.6539	-4.55617	-73.4506	5.16356
-202.075	-10.4468	-202.454	13.2562	-166.308	9.81176	-166.278	-11.6269	-131.197	-10.0385	-130.369	6.60069	-84.401	-4.53188	-73.1396	5.15141
-202.091	-10.4372	-202.466	13.254	-166.323	9.80882	-166.304	-11.6384	-131.222	-10.0474	-130.314	6.58633	-84.3108	-4.53188	-73.0288	5.14552
-202.026	-10.4387	-202.423	13.2536	-166.254	9.80808	-166.215	-11.6435	-131.127	-10.0415	-130.316	6.58928	-84.2018	-4.49617	-72.9176	5.16283
-202.048	-10.4383	-202.431	13.2467	-166.244	9.80514	-166.204	-11.6372	-131.077	-10.0194	-130.142	6.55651	-83.9666	-4.49065	-72.5819	5.1146
-202.008	-10.4261	-202.405	13.2415	-166.226	9.79409	-166.189	-11.6369	-131.069	-9.99877	-130.151	6.55946	-83.9239	-4.47519	-72.5108	5.13595
-201.981	-10.4284	-202.393	13.2489	-166.155	9.79593	-166.127	-11.6244	-130.937	-9.96784	-130.074	6.55725	-83.6725	-4.43396	-72.1935	5.11865
-201.998	-10.4243	-202.412	13.2437	-166.187	9.79851	-166.143	-11.624	-130.946	-9.96011	-130.008	6.54952	-83.5775	-4.4439	-72.0308	5.0881
-201.944	-10.4085	-202.358	13.2378	-166.103	9.79152	-166.074	-11.6001	-130.875	-9.92919	-130.005	6.54841	-83.4818	-4.40414	-71.9233	5.10503
-201.964	-10.4261	-202.37	13.2382	-166.101	9.78747	-166.065	-11.5953	-130.807	-9.88502	-129.85	6.53774	-83.2197	-4.38905	-71.5622	5.08479
-201.936	-10.4151	-202.352	13.2393	-166.092	9.78968	-166.061	-11.5784	-130.804	-9.87692	-129.856	6.54105	-83.166	-4.38647	-71.4952	5.09178
-201.905	-10.407	-202.327	13.2371	-166.005	9.78894	-165.957	-11.5754	-130.689	-9.84268	-129.798	6.53958	-82.9429	-4.2834	-71.2059	5.06564
-201.911	-10.4122	-202.348	13.2467	-166.034	9.78084	-165.998	-11.5784	-130.692	-9.84048	-129.729	6.5267	-82.8177	-4.27346	-71.0421	5.06712
-201.874	-10.3996	-202.293	13.233	-165.935	9.7698	-165.924	-11.5695	-130.621	-9.8136	-129.738	6.52559	-82.743	-4.2407	-70.8978	5.05607
-201.879	-10.3949	-202.303	13.2305	-165.928	9.77569	-165.902	-11.5603	-130.558	-9.80661	-129.605	6.53001	-82.447	-4.24217	-70.53	5.04245
-201.858	-10.4015	-202.288	13.2286	-165.924	9.76869	-165.911	-11.5541	-130.558	-9.80477	-129.602	6.5197	-82.408	-4.2175	-70.4527	5.03509
-201.827	-10.3982	-202.256	13.2323	-165.855	9.77237	-165.829	-11.5209	-130.389	-9.77753	-129.557	6.53111	-82.1831	-4.18437	-70.1634	5.01816
-201.836	-10.4004	-202.275	13.2316	-165.866	9.76096	-165.852	-11.5228	-130.381	-9.75949	-129.429	6.50719	-82.066	-4.1818	-69.9826	5.01668
-201.784	-10.3945	-202.217	13.2113	-165.809	9.76796	-165.786	-11.5172	-130.327	-9.75507	-129.437	6.5105	-81.9828	-4.1494	-69.8471	4.99938
-201.794	-10.3949	-202.225	13.2128	-165.782	9.75397	-165.76	-11.5169	-130.217	-9.75507	-129.301	6.49467	-81.6869	-4.12106	-69.4551	4.98319
-201.775	-10.3949	-202.211	13.2154	-165.785	9.75397	-165.763	-11.5047	-130.233	-9.74587	-129.298	6.48841	-81.6368	-4.11186	-69.3833	4.98355
-201.745	-10.3945	-202.168	13.1977	-165.706	9.74219	-165.682	-11.511	-130.095	-9.74918	-129.243	6.49357	-81.4273	-4.07578	-69.1146	4.9692
-201.765	-10.3963	-202.2	13.2054	-165.726	9.74108	-165.71	-11.5018	-130.082	-9.72415	-129.127	6.48252	-81.3033	-4.09161	-68.9397	4.97214
-201.713	-10.3978	-202.137	13.1892	-165.671	9.74587	-165.656	-11.4937	-130.046	-9.73188	-129.133	6.48547	-81.2171	-4.0478	-68.8172	4.99092
-201.722	-10.3809	-202.137	13.1933	-165.642	9.73814	-165.624	-11.4871	-129.945	-9.71053	-129.019	6.47847	-80.8925	-4.0132	-68.3762	4.94085
-201.703	-10.3915	-202.139	13.1896	-165.653	9.73004	-165.628	-11.4915	-129.958	-9.69617	-128.995	6.47001	-80.8501	-3.96424	-68.2977	4.93717
-201.669	-10.386	-202.092	13.1786	-165.557	9.71716	-165.532	-11.4786	-129.855	-9.68697	-128.977	6.47406	-80.6731	-3.93369	-68.0993	4.9692
-201.689	-10.3952	-202.125	13.1855	-165.569	9.71348	-165.556	-11.4768	-129.818	-9.67114	-128.866	6.47074	-80.4758	-3.91859	-67.7912	4.93791
-201.649	-10.3713	-202.054	13.1675	-165.521	9.71532	-165.511	-11.4587	-129.802	-9.66783	-128.875	6.46448	-80.4257	-3.90608	-67.6558	4.91913
-201.644	-10.3765	-202.053	13.1646	-165.487	9.71127	-165.453	-11.4628	-129.66	-9.62844	-128.738	6.45086	-80.1213	-3.87516	-67.2523	4.79839
-201.647	-10.3717	-202.051	13.1682	-165.503	9.70795	-165.47	-11.4466	-129.677	-9.62918	-128.699	6.45013	-80.0296	-3.86154	-67.1316	4.80354
-201.602	-10.3614	-201.996	13.155	-165.413	9.71016	-165.367	-11.4289	-129.533	-9.61224	-128.678	6.44902	-79.8963	-3.84497	-66.9788	4.81643
-201.621	-10.3632	-202.024	13.1543	-165.422	9.70906	-165.388	-11.4433	-129.493	-9.61298	-128.549	6.44313	-79.6438	-3.8597	-66.6409	4.79434
-201.579	-10.3614	-201.96	13.1458	-165.376	9.71016	-165.35	-11.4193	-129.476	-9.59457	-128.56	6.44424	-79.5871	-3.84129	-66.5036	4.77557
-201.576	-10.3544	-201.966	13.1572	-165.329	9.70427	-165.279	-11.4226	-129.346	-9.58611	-128.467	6.44129	-79.2849	-3.79638	-66.1108	4.75937
-201.586	-10.3433	-201.971	13.1487	-165.35	9.6866	-165.304	-11.4204	-129.353	-9.58279	-128.389	6.42399	-79.2043	-3.78166	-65.9893	4.75385
-201.52	-10.3455	-201.912	13.1513	-165.264	9.69102	-165.215	-11.3943	-129.252	-9.55592	-128.39	6.42436	-79.0677	-3.74337	-65.7846	4.75164
-201.538	-10.3603	-201.934	13.1487	-165.276	9.67961	-165.22	-11.3936	-129.198	-9.56807	-128.247	6.43872	-78.8019	-3.73196	-65.3988	4.71814
-201.503	-10.34	-201.888	13.1476	-165.229	9.67519	-165.186	-11.3961	-129.183	-9.55224	-128.256	6.4262	-78.732	-3.7246	-65.3164	4.72661
-201.487	-10.3385	-201.874	13.1554	-165.177	9.66452	-165.132	-11.3792	-129.07	-9.525	-128.164	6.42914	-78.4423	-3.68337	-64.9619	4.72661
-201.499	-10.3374	-201.891	13.1425	-165.184	9.66452	-165.16	-11.3895	-129.081	-9.53641	-128.116	6.41847	-78.3341	-3.6738	-64.8058	4.72072
-201.443	-10.3279	-201.839	13.1329	-165.105	9.66194	-165.085	-11.3671	-128.993	-9.49666	-128.111	6.41773	-78.2236	-3.60754	-64.6015	4.70121
-201.463	-10.3301	-201.851	13.1399	-165.098	9.65494	-165.082	-11.3667	-128.935	-9.4834	-127.955	6.38387	-77.9243	-3.57993	-64.194	4.68059
-201.421	-10.3242	-201.816	13.1421	-165.081	9.65715	-165.071	-11.3542	-128.929	-9.47788	-127.955	6.38055	-77.8621	-3.54937	-64.1038	4.69274
-201.401	-10.3231	-201.792	13.134	-165.018	9.65274	-164.987	-11.3446	-128.779	-9.46168	-127.875	6.39307	-77.5938	-3.5295	-63.7666	4.68023
-201.411	-10.3371	-201.818	13.1362	-165.022	9.60157	-165.004	-11.3501	-128.796	-9.45211	-127.79	6.39123	-77.4675	-3.53207	-63.5483	4.65262
-201.339	-10.3157	-201.751	13.1417	-164.952	9.64427	-164.944	-11.3291	-128.713	-9.43003	-127.793	6.39086	-77.3714	-3.49416	-63.3911	4.6644
-201.36	-10.336	-201.761	13.1314	-164.948	9.63912	-164.926	-11.3336	-128.635	-9.42671	-127.627	6.29037	-77.0637	-3.45403	-62.9741	4.64526
-201.338	-10.315	-201.742	13.1278	-164.937	9.58979	-164.926	-11.3232	-128.642	-9.42855	-127.643	6.36288	-77.0077	-3.44777	-62.8261	4.62059
-201.305	-10.305	-201.708	13.1285	-164.844	9.57212	-164.856	-11.3181	-128.498	-9.40389	-127.571	6.29294	-76.7486	-3.4198	-62.5529	4.65777
-201.323	-10.3091	-201.735	13.127	-164.876	9.57175	-164.889	-11.3122	-128.488	-9.40021	-127.47	6.28889	-76.6035	-3.40397	-62.2831	4.6217
-201.271	-10.2988	-201.683	13.1174	-164.813	9.57286	-164.824	-11.3089	-128.435	-9.37665	-127.478	6.28448	-76.5115	-3.36605	-62.1042	4.61617
-201.276	-10.3017	-201.692	13.1156	-164.779	9.56623	-164.786	-11.3015	-128.338	-9.37554	-127.32	6.26239	-76.1813	-3.33918	-61.6448	4.60476
-201.259	-10.2899	-201.678	13.109	-164.798	9.56549	-164.8	-11.3037	-128.348	-9.3634	-127.302	6.26607	-76.0967	-3.33623	-61.5413	4.59004
-201.216	-10.287	-201.633	13.113	-164.699	9.57322	-164.682	-11.2868	-128.226	-9.3483	-127.28	6.25797	-75.8942	-3.3193	-61.2608	4.60071
-201.24	-10.2885	-201.663	13.1079	-164.719	9.56512	-164.704	-11.275	-128.203	-9.35346	-127.157	6.26938	-75.7101	-3.31268	-60.9329	4.572
-201.195	-10.2778	-201.606	13.1064	-164.665	9.56733	-164.636	-11.2736	-128.18	-9.33432	-127.177	6.27086	-75.6085	-3.27918	-60.7937	4.57679
-201.188	-10.2785	-201.613	13.1082	-164.632	9.55776	-164.594	-11.2658	-128.055	-9.32548	-127.048	6.26975	-75.261	-3.20334	-60.2758	4.43727
-201.196	-10.2605	-201.604	13.095	-164.65	9.55923	-164.608	-11.2724	-128.067	-9.31922	-126.978	6.24177	-75.1753	-3.20114	-60.1513	4.43801
-201.145	-10.2627	-201.558	13.1016	-164.516	9.55666	-164.516	-11.2559	-127.947	-9.29714	-126.963	6.24656	-75.0166	-3.15586	-59.8896	4.42328
-201.169	-10.2524	-201.583	13.0946	-164.562	9.56144	-164.531	-11.261	-127.909	-9.30082	-126.85	6.24104	-74.7843	-3.16138	-59.5174	4.40451
-201.124	-10.2535	-201.538	13.0854	-164.505	9.54267	-164.488	-11.2401	-127.893	-9.29456	-126.858	6.24177	-74.6982	-3.12236	-59.3739	4.42218
-201.117	-10.2561	-201.539	13.0887	-164.453	9.54267	-164.44	-11.2397	-127.753	-9.26916	-126.737	6.25282	-74.3496	-3.08702	-58.938	4.41187
-201.122	-10.2458	-201.541	13.088	-164.472	9.54046	-164.457	-11.2345	-127.771	-9.2618	-126.702	6.23625	-74.2623	-3.07855	-58.7396	4.39788
-201.064	-10.2325	-201.492	13.0781	-164.389	9.53531	-164.365	-11.2308	-127.644	-9.22867	-126.695	6.25024	-74.093	-3.05647	-58.5221	4.41813
-201.102	-10.2314	-201.514	13.0854	-164.396	9.53089	-164.392	-11.2198	-127.617	-9.22314	-126.538	6.22484	-73.8268	-3.03806	-58.1366	4.38426
-201.045	-10.2263	-201.469	13.0692	-164.35	9.52095	-164.341	-11.2235	-127.583	-9.2213	-126.546	6.21969	-73.744	-3.0064	-57.9393	4.38426
-201.034	-10.2362	-201.46	13.0711	-164.308	9.52979	-164.29	-11.2132	-127.472	-9.20363	-126.44	6.22337	-73.4219	-2.96922	-57.5046	4.36217
-201.036	-10.22	-201.47	13.0729	-164.333	9.52794	-164.3	-11.2113	-127.479	-9.20437	-126.404	6.20901	-73.3119	-2.97659	-57.3047	4.34524
-200.991	-10.2141	-201.427	13.0578	-164.232	9.52979	-164.223	-11.1881	-127.382	-9.15946	-126.38	6.20828	-73.1344	-2.95155	-57.0743	4.37064
-201.016	-10.2211	-201.445	13.0637	-164.245	9.51543	-164.231	-11.1926	-127.334	-9.17271	-126.214	6.19281	-72.8598	-2.94677	-56.6701	4.34193
-200.972	-10.2156	-201.406	13.0501	-164.212	9.51727	-164.201	-11.1859	-127.321	-9.14106	-126.217	6.1895	-72.7626	-2.91732	-56.4507	4.33751
-200.946	-10.2167	-201.39	13.0464	-164.14	9.50917	-164.158	-11.1974	-127.175	-9.1359	-126.133	6.18435	-72.4832	-2.81314	-56.0023	4.32536
-200.955	-10.2079	-201.406	13.0504	-164.18	9.51653	-164.182	-11.1881	-127.185	-9.14032	-126.075	6.1733	-72.3404	-2.83781	-55.7741	4.28413
-200.911	-10.2012	-201.345	13.0394	-164.086	9.50512	-164.1	-11.1742	-127.076	-9.1278	-126.077	6.17735	-72.2171	-2.78848	-55.5631	4.32573
-200.921	-10.2005	-201.366	13.0449	-164.083	9.49666	-164.107	-11.1749	-127.013	-9.1094	-125.921	6.18103	-71.8898	-2.77339	-55.0401	4.27603
-200.892	-10.2012	-201.337	13.0379	-164.077	9.48929	-164.076	-11.1686	-127.013	-9.09872	-125.922	6.17809	-71.8125	-2.74357	-54.9127	4.29186
-200.873	-10.1964	-201.303	13.0265	-164.007	9.49297	-164.011	-11.1469	-126.866	-9.077	-125.841	6.16741	-71.5011	-2.69755	-54.503	4.29113
-200.898	-10.195	-201.322	13.0365	-164.03	9.4904	-164.037	-11.1583	-126.861	-9.06854	-125.76	6.156	-71.3347	-2.69976	-54.2225	4.24732
-200.836	-10.202	-201.263	13.028	-163.952	9.48377	-163.943	-11.1355	-126.793	-9.05602	-125.751	6.15195	-71.2	-2.67547	-53.9589	4.23223
-200.847	-10.1975	-201.271	13.0184	-163.946	9.48635	-163.931	-11.1256	-126.716	-9.04387	-125.626	6.15674	-70.8444	-2.64565	-53.4133	4.24695
-200.828	-10.195	-201.249	13.0151	-163.943	9.47935	-163.924	-11.1252	-126.708	-9.0332	-125.613	6.15011	-70.7652	-2.63019	-53.2429	4.23112
-200.789	-10.1983	-201.209	13.01	-163.837	9.49555	-163.843	-11.0994	-126.59	-9.01001	-125.566	6.15895	-70.5042	-2.58712	-52.8634	4.23922
-200.811	-10.2012	-201.235	13.0103	-163.868	9.48009	-163.868	-11.1031	-126.586	-9.01074	-125.428	6.12361	-70.297	-2.5989	-52.4945	4.21419
-200.758	-10.1972	-201.188	13.0041	-163.798	9.48966	-163.799	-11.0939	-126.532	-8.98976	-125.442	6.1306	-70.1785	-2.55252	-52.2884	4.23076
-200.763	-10.1869	-201.18	13.0033	-163.742	9.47383	-163.771	-11.0895	-126.401	-8.97761	-125.314	6.13134	-69.8056	-2.48331	-51.7115	4.19358
-200.756	-10.1839	-201.176	13.0107	-163.765	9.46794	-163.782	-11.0803	-126.412	-8.96546	-125.291	6.1203	-69.6988	-2.47963	-51.5264	4.07541
-200.697	-10.1791	-201.129	12.9945	-163.67	9.46684	-163.683	-11.0788	-126.266	-8.96031	-125.267	6.12214	-69.5008	-2.4373	-51.219	4.2164
-200.726	-10.1836	-201.15	12.9971	-163.685	9.46242	-163.706	-11.077	-126.237	-8.95589	-125.142	6.13208	-69.2306	-2.43472	-50.6937	4.03566
-200.676	-10.1681	-201.102	13.0055	-163.651	9.46242	-163.668	-11.0626	-126.22	-8.95405	-125.139	6.12692	-69.1256	-2.40748	-50.4905	4.06805
-200.671	-10.1755	-201.097	13.0004	-163.599	9.44659	-163.623	-11.0641	-126.077	-8.94043	-125.012	6.11477	-68.77	-2.34895	-49.9475	4.04265
-200.683	-10.1618	-201.117	12.9908	-163.608	9.44512	-163.635	-11.0575	-126.073	-8.92976	-124.947	6.10925	-68.6287	-2.37472	-49.7315	4.02682
-200.625	-10.1548	-201.053	12.9904	-163.533	9.43555	-163.543	-11.0479	-125.976	-8.90399	-124.95	6.10925	-68.477	-2.34232	-49.4149	4.0386
-200.641	-10.1604	-201.068	12.9915	-163.535	9.42929	-163.547	-11.0424	-125.924	-8.90951	-124.815	6.10557	-68.1019	-2.31876	-48.7887	4.00179
-200.611	-10.1578	-201.037	12.9857	-163.522	9.42082	-163.529	-11.0361	-125.923	-8.89626	-124.813	6.10152	-68.0088	-2.30735	-48.633	4.00989
-200.582	-10.156	-201.01	12.979	-163.441	9.42819	-163.463	-11.0056	-125.804	-8.86902	-124.761	6.10925	-67.7209	-2.25692	-48.1931	4.02645
-200.594	-10.1571	-201.029	12.9805	-163.462	9.41935	-163.475	-11.014	-125.802	-8.87417	-124.619	6.07539	-67.5118	-2.26318	-47.846	3.98375
-200.536	-10.1585	-200.965	12.9831	-163.383	9.4072	-163.395	-11.0251	-125.736	-8.85245	-124.627	6.06397	-67.3775	-2.2179	-47.5143	3.99811
-200.538	-10.1618	-200.974	12.9812	-163.351	9.40242	-163.372	-11.0247	-125.596	-8.84362	-124.492	6.06766	-66.9832	-2.19876	-46.8723	3.96387
-200.536	-10.1545	-200.974	12.9783	-163.366	9.39506	-163.378	-11.0144	-125.613	-8.83589	-124.46	6.05956	-66.8753	-2.20244	-46.6327	3.93442
-200.478	-10.1508	-200.917	12.9684	-163.279	9.38696	-163.278	-11.0126	-125.469	-8.83368	-124.443	6.06839	-66.6434	-2.10084	-46.2377	3.96019
-200.5	-10.153	-200.937	12.9702	-163.293	9.38475	-163.3	-11.0162	-125.436	-8.82411	-124.264	6.04888	-66.3512	-2.09716	-45.7252	3.92301
-200.458	-10.1375	-200.894	12.9628	-163.247	9.37959	-163.248	-10.9901	-125.42	-8.77957	-124.268	6.04557	-66.2569	-2.07286	-45.4517	3.92154
-200.44	-10.1486	-200.877	12.9625	-163.195	9.38291	-163.212	-10.9879	-125.286	-8.7792	-124.186	6.03968	-65.8571	-2.03274	-44.8753	3.93737
-200.454	-10.146	-200.885	12.958	-163.211	9.36192	-163.233	-10.9831	-125.286	-8.77073	-124.128	6.02606	-65.7014	-2.03605	-44.5753	3.90534
-200.39	-10.1276	-200.837	12.9459	-163.138	9.38917	-163.122	-10.9765	-125.188	-8.76226	-124.131	6.03637	-65.5439	-1.99666	-44.1946	3.92043
-200.405	-10.1342	-200.854	12.9426	-163.127	9.3807	-163.126	-10.9691	-125.132	-8.76963	-123.961	6.01686	-65.1474	-1.96758	-43.5077	3.88694
-200.38	-10.132	-200.821	12.9444	-163.125	9.38475	-163.114	-10.9643	-125.135	-8.75012	-123.966	6.02164	-65.0381	-1.95727	-43.2688	3.86706
-200.351	-10.1324	-200.8	12.9338	-163.038	9.37665	-163.028	-10.9544	-125.006	-8.7111	-123.899	6.02385	-64.7189	-1.92341	-42.7542	3.89135
-200.38	-10.1294	-200.814	12.9356	-163.049	9.3726	-163.057	-10.9562	-124.994	-8.71588	-123.805	6.01759	-64.4984	-1.92267	-42.3434	3.85123
-200.309	-10.1258	-200.77	12.9047	-162.964	9.36561	-162.99	-10.9481	-124.918	-8.70962	-123.8	6.00802	-64.3534	-1.88402	-41.9583	3.87037
-200.321	-10.1243	-200.772	12.9036	-162.931	9.35861	-162.968	-10.9459	-124.808	-8.68201	-123.607	5.91894	-63.9131	-1.85641	-41.2184	3.85749
-200.309	-10.1191	-200.764	12.9098	-162.939	9.35788	-162.968	-10.9301	-124.827	-8.66839	-123.588	5.91673	-63.8318	-1.83653	-40.9136	3.71429
-200.267	-10.1048	-200.721	12.9084	-162.852	9.34426	-162.885	-10.9238	-124.669	-8.64815	-123.576	6.00397	-63.5667	-1.74929	-40.3865	3.71245
-200.295	-10.1077	-200.745	12.9091	-162.862	9.34168	-162.905	-10.9327	-124.652	-8.64483	-123.439	6.00066	-63.2454	-1.73309	-39.8255	3.683
-200.23	-10.1188	-200.678	12.901	-162.81	9.33689	-162.841	-10.9183	-124.618	-8.63416	-123.419	5.92556	-63.1139	-1.70769	-39.4717	3.70546
-200.239	-10.1007	-200.681	12.8977	-162.767	9.31775	-162.803	-10.911	-124.465	-8.6106	-123.347	5.99514	-62.7013	-1.66204	-38.7226	3.69036
-200.236	-10.107	-200.689	12.887	-162.789	9.32659	-162.837	-10.9106	-124.476	-8.61134	-123.254	5.90568	-62.5618	-1.65358	-38.392	3.63551
-200.173	-10.0937	-200.641	12.8822	-162.7	9.31996	-162.714	-10.8896	-124.373	-8.58814	-123.241	5.91084	-62.3519	-1.61861	-37.9274	3.67122
-200.201	-10.0996	-200.661	12.8911	-162.695	9.3126	-162.722	-10.8885	-124.316	-8.58962	-123.097	5.90237	-61.9625	-1.60793	-37.1408	3.63551
-200.158	-10.0801	-200.605	12.8774	-162.685	9.31149	-162.704	-10.8793	-124.322	-8.57379	-123.107	5.90348	-61.8454	-1.5737	-36.8231	3.63294
-200.144	-10.1	-200.59	12.8645	-162.588	9.29014	-162.632	-10.8734	-124.163	-8.57195	-123.026	5.90237	-61.4692	-1.53872	-36.113	3.65245
-200.157	-10.082	-200.604	12.8741	-162.617	9.29934	-162.659	-10.8716	-124.166	-8.56716	-122.897	5.86703	-61.2502	-1.55087	-35.5818	3.57367
-200.105	-10.0867	-200.545	12.8664	-162.532	9.2953	-162.563	-10.8727	-124.086	-8.5609	-122.902	5.86446	-61.09	-1.50412	-35.1121	3.60386
-200.11	-10.086	-200.556	12.8627	-162.528	9.29309	-162.562	-10.8683	-124.004	-8.55281	-122.745	5.86593	-60.613	-1.47725	-34.2338	3.59797
-200.093	-10.0772	-200.539	12.8605	-162.52	9.2791	-162.555	-10.855	-124.01	-8.53919	-122.725	5.86961	-60.5033	-1.46437	-33.9032	3.56852
-200.06	-10.0724	-200.502	12.8557	-162.445	9.28646	-162.455	-10.8462	-123.847	-8.51526	-122.685	5.86961	-60.1926	-1.3705	-33.2347	3.60827
-200.085	-10.0768	-200.535	12.8495	-162.46	9.28867	-162.482	-10.8418	-123.822	-8.50716	-122.533	5.842	-59.901	-1.36424	-32.4837	3.53686
-200.021	-10.0573	-200.472	12.8679	-162.414	9.28757	-162.438	-10.83	-123.788	-8.48949	-122.536	5.84237	-59.728	-1.32779	-32.045	3.56741
-200.024	-10.0599	-200.473	12.8594	-162.385	9.29161	-162.4	-10.8303	-123.659	-8.48618	-122.446	5.84568	-59.2609	-1.29319	-31.0809	3.55342
-200.025	-10.061	-200.469	12.8587	-162.387	9.28388	-162.415	-10.8241	-123.658	-8.4847	-122.41	5.83537	-59.111	-1.28804	-30.6395	3.51403
-199.972	-10.0411	-200.421	12.8583	-162.269	9.22867	-162.318	-10.813	-123.555	-8.4501	-122.392	5.83906	-58.8935	-1.23687	-29.9666	3.54569
-199.995	-10.0518	-200.447	12.8487	-162.284	9.22057	-162.328	-10.8186	-123.495	-8.45783	-122.246	5.84568	-58.4418	-1.24018	-28.9417	3.48937
-199.956	-10.0293	-200.404	12.8421	-162.255	9.22204	-162.305	-10.8086	-123.492	-8.44274	-122.25	5.84384	-58.3398	-1.2019	-28.5394	3.49637
-199.939	-10.0326	-200.391	12.8391	-162.192	9.204	-162.243	-10.8127	-123.353	-8.40519	-122.124	5.8085	-57.9139	-1.14263	-27.6103	3.53943
-199.951	-10.0245	-200.402	12.8421	-162.211	9.21505	-162.261	-10.8193	-123.342	-8.40114	-122.04	5.80482	-57.6945	-1.16582	-26.9057	3.45771
-199.905	-10.0293	-200.344	12.8403	-162.139	9.20106	-162.181	-10.8094	-123.275	-8.36691	-122.042	5.80261	-57.4969	-1.1187	-26.2103	3.49048
-199.922	-10.0334	-200.366	12.8458	-162.115	9.19738	-162.17	-10.8101	-123.173	-8.37685	-121.887	5.82359	-56.9771	-1.09036	-24.9337	3.33992
-199.895	-10.0253	-200.325	12.841	-162.109	9.19774	-162.173	-10.8079	-123.165	-8.37243	-121.877	5.81586	-56.8409	-1.08962	-24.429	3.29574
-199.851	-10.0415	-200.297	12.8322	-162.019	9.19995	-162.067	-10.7825	-123.001	-8.36175	-121.809	5.79451	-56.5269	-0.952316	-23.6214	3.49158
-199.868	-10.0404	-200.322	12.8281	-162.039	9.1948	-162.091	-10.7891	-122.984	-8.36139	-121.7	5.79341	-56.1772	-0.962623	-22.4184	3.27697
-199.809	-10.0304	-200.25	12.823	-161.976	9.18744	-162.025	-10.7751	-122.953	-8.33856	-121.7	5.7912	-55.988	-0.922499	-21.7716	3.30973
-199.817	-10.0352	-200.252	12.8152	-161.934	9.16646	-161.987	-10.7667	-122.816	-8.32789	-121.592	5.80261	-55.5138	-0.87722	-20.4003	3.31452
-199.815	-10.0223	-200.241	12.8101	-161.943	9.1705	-161.991	-10.7648	-122.826	-8.32052	-121.549	5.79525	-55.3246	-0.890472	-19.617	3.22028
-199.762	-10.0168	-200.185	12.7976	-161.852	9.16609	-161.892	-10.7376	-122.707	-8.28224	-121.543	5.79046	-55.0739	-0.829365	-18.6485	3.29427
-199.778	-10.0245	-200.214	12.7913	-161.86	9.15468	-161.918	-10.7471	-122.669	-8.28298	-121.35	5.76359	-54.6186	-0.816849	-17.0405	3.22617
-199.736	-10.026	-200.17	12.7924	-161.826	9.15872	-161.886	-10.7206	-122.644	-8.27635	-121.351	5.76654	-54.4658	-0.784455	-16.241	3.2166
-199.724	-10.0264	-200.158	12.774	-161.766	9.1705	-161.814	-10.7155	-122.52	-8.23586	-121.25	5.76396	-53.9957	-0.789241	-14.9176	3.27108
-199.734	-10.0183	-200.16	12.7891	-161.783	9.15615	-161.839	-10.7063	-122.507	-8.25279	-121.179	5.76948	-53.7631	-0.792186	-13.465	3.13377
-199.672	-10.0249	-200.105	12.771	-161.701	9.16277	-161.755	-10.7011	-122.399	-8.23402	-121.187	5.76433	-53.5212	-0.716722	-12.396	3.19966
-199.687	-10.022	-200.124	12.7692	-161.696	9.14952	-161.751	-10.693	-122.317	-8.21929	-121.009	5.73746	-52.9727	-0.622116	-10.4399	3.17574
-199.657	-10.0201	-200.09	12.7773	-161.687	9.16057	-161.72	-10.6949	-122.309	-8.20199	-121.01	5.73525	-52.8012	-0.602606	-8.93279	2.95008
-199.632	-10.0124	-200.066	12.7674	-161.616	9.14915	-161.652	-10.689	-122.156	-8.19021	-120.956	5.7485	-52.3793	-0.552174	-7.94367	3.19451
-199.644	-10.0223	-200.079	12.7681	-161.629	9.13811	-161.69	-10.686	-122.158	-8.19941	-120.848	5.74261	-52.0344	-0.54702	-5.20709	2.81756
-199.586	-10.0183	-200.035	12.7607	-161.556	9.1451	-161.588	-10.6853	-122.092	-8.18101	-120.847	5.7415	-51.8146	-0.51389	-4.07955	2.84296
-199.597	-10.0065	-200.042	12.7593	-161.535	9.14106	-161.565	-10.6894	-121.99	-8.18027	-120.678	5.72936	-51.2444	-0.46898	-2.34426	2.61252
-199.591	-10.0069	-200.041	12.7464	-161.536	9.13185	-161.573	-10.6827	-121.992	-8.16555	-120.645	5.72604	-51.0924	-0.466403
-199.535	-10.0091	-200.001	12.7449	-161.446	9.13148	-161.477	-10.6816	-121.876	-8.12395	-120.62	5.72568	-50.7721	-0.395725
-199.563	-10.0002	-200.023	12.7453	-161.473	9.12228	-161.496	-10.6739	-121.84	-8.12984	-120.479	5.715	-50.284	-0.403455
-199.502	-10.001	-199.971	12.732	-161.42	9.11934	-161.448	-10.6573	-121.822	-8.11475	-120.485	5.71868	-50.0668	-0.363699
-199.491	-9.99435	-199.976	12.7298	-161.361	9.10682	-161.394	-10.6224	-121.659	-8.08751	-120.377	5.73451	-49.5268	-0.263203
-199.51	-10.0061	-199.983	12.7405	-161.392	9.11197	-161.413	-10.6448	-121.669	-8.08088	-120.282	5.70212	-49.2882	-0.250319
-199.446	-9.98919	-199.918	12.7331	-161.288	9.10977	-161.309	-10.6117	-121.534	-8.0426	-120.278	5.70837	-48.9764	-0.187371
-199.468	-9.99214	-199.943	12.7287	-161.293	9.10977	-161.305	-10.6076	-121.48	-8.04922	-120.145	5.7058	-48.3845	-0.168965
-199.432	-9.97337	-199.905	12.7324	-161.268	9.10645	-161.294	-10.6021	-121.47	-8.03413	-120.142	5.70506	-48.1931	-0.145038
-199.4	-9.97263	-199.896	12.7306	-161.185	9.08841	-161.228	-10.5833	-121.306	-8.03008	-120.058	5.70138	-47.7156	-0.0883478
-199.426	-9.96821	-199.903	12.7302	-161.203	9.08989	-161.239	-10.5826	-121.291	-8.02419	-119.922	5.67856	-47.3976	-0.0883478
-199.352	-9.97152	-199.841	12.7243	-161.129	9.08437	-161.171	-10.5797	-121.214	-8.0102	-119.927	5.67635	-47.1105	-0.0375478
-199.372	-9.97079	-199.866	12.7328	-161.112	9.07737	-161.138	-10.5855	-121.125	-8.00763	-119.787	5.68481	-46.4383	-0.00147246
-199.362	-9.966	-199.845	12.7272	-161.105	9.07921	-161.152	-10.5826	-121.136	-8.00247	-119.764	5.67929	-46.2329	-0.00846667
-199.317	-9.95717	-199.801	12.732	-161.013	9.07737	-161.065	-10.5741	-121.018	-7.96308	-119.74	5.67708	-45.846	0.139516
-199.335	-9.96821	-199.823	12.7221	-161.027	9.0667	-161.08	-10.5785	-120.992	-7.96124	-119.558	5.655	-45.3542	0.117797
-199.286	-9.95827	-199.763	12.7166	-160.968	9.06449	-161.038	-10.5484	-120.959	-7.93695	-119.562	5.66126	-45.0781	0.169701
-199.284	-9.95717	-199.762	12.7125	-160.933	9.06117	-160.989	-10.5495	-120.779	-7.92038	-119.459	5.66788	-44.4413	0.235594
-199.289	-9.95459	-199.769	12.7147	-160.956	9.05676	-161.008	-10.5439	-120.791	-7.92296	-119.395	5.65021	-44.195	0.224919
-199.241	-9.93987	-199.706	12.7199	-160.858	9.04719	-160.922	-10.5333	-120.678	-7.90271	-119.398	5.64874	-43.8107	0.295229
-199.268	-9.94612	-199.729	12.7228	-160.865	9.04866	-160.927	-10.5358	-120.62	-7.90603	-119.175	5.54935	-43.1356	0.317684
-199.234	-9.93692	-199.69	12.7059	-160.849	9.04461	-160.91	-10.5116	-120.607	-7.89609	-119.17	5.55524	-42.907	0.324678
-199.212	-9.93619	-199.671	12.718	-160.78	9.02988	-160.854	-10.5119	-120.441	-7.87768	-119.121	5.63512	-42.3934	0.472293
-199.232	-9.92588	-199.686	12.7118	-160.781	9.02363	-160.873	-10.5104	-120.433	-7.8648	-119.011	5.6377	-41.9598	0.473765
-199.182	-9.9049	-199.611	12.7077	-160.725	9.02988	-160.799	-10.4931	-120.388	-7.85854	-119.019	5.62886	-41.5862	0.530087
-199.184	-9.91115	-199.638	12.7125	-160.692	9.02105	-160.764	-10.4924	-120.274	-7.8578	-118.842	5.5464	-40.8576	0.595243
-199.191	-9.91226	-199.614	12.7018	-160.707	9.01516	-160.769	-10.4942	-120.276	-7.86112	-118.81	5.53462	-40.5731	0.60371
-199.113	-9.91668	-199.569	12.6956	-160.608	9.01553	-160.651	-10.4758	-120.141	-7.83056	-118.791	5.54677	-40.1192	0.695003
-199.159	-9.8979	-199.591	12.6978	-160.616	9.00927	-160.675	-10.4792	-120.092	-7.8243	-118.639	5.54861	-39.4522	0.690954
-199.086	-9.91299	-199.547	12.686	-160.578	9.00412	-160.619	-10.4703	-120.076	-7.81547	-118.64	5.54567	-39.1489	0.760159
-199.075	-9.91263	-199.527	12.6945	-160.527	8.99197	-160.569	-10.4593	-119.904	-7.77498	-118.497	5.51254	-38.4314	0.912559
-199.085	-9.91447	-199.541	12.6904	-160.538	9.00448	-160.577	-10.4538	-119.912	-7.77866	-118.435	5.50444	-38.0798	0.872067
-199.024	-9.91042	-199.477	12.6661	-160.434	8.99086	-160.481	-10.4453	-119.77	-7.75142	-118.431	5.51695	-37.6256	0.984342
-199.035	-9.90747	-199.505	12.6779	-160.431	8.98645	-160.494	-10.4365	-119.708	-7.73743	-118.255	5.52211	-36.8157	1.01784
-199.009	-9.88649	-199.471	12.6595	-160.408	8.9916	-160.456	-10.4446	-119.698	-7.72307	-118.254	5.52358	-36.5065	1.05392
-198.98	-9.90416	-199.449	12.6584	-160.333	8.98497	-160.398	-10.4449	-119.54	-7.71939	-118.145	5.5026	-35.8141	1.22472
-199.01	-9.8817	-199.466	12.6661	-160.362	8.97945	-160.417	-10.4346	-119.549	-7.7043	-118.062	5.5037	-35.3701	1.21331
-198.948	-9.88759	-199.413	12.647	-160.273	8.9754	-160.334	-10.4214	-119.461	-7.67448	-118.06	5.49855	-34.8776	1.32927
-198.966	-9.8806	-199.42	12.6551	-160.259	8.98129	-160.316	-10.4306	-119.375	-7.6627	-117.914	5.51106	-33.9724	1.38228
-198.935	-9.88907	-199.397	12.6411	-160.249	8.9673	-160.311	-10.4276	-119.376	-7.65571	-117.894	5.50665	-33.6455	1.40694
-198.907	-9.86956	-199.375	12.6304	-160.167	8.97503	-160.217	-10.4206	-119.206	-7.64982	-117.852	5.49634	-33.009	1.59578
-198.935	-9.86919	-199.397	12.6326	-160.186	8.95957	-160.241	-10.4136	-119.189	-7.63399	-117.697	5.46652	-32.2732	1.59505
-198.869	-9.8644	-199.331	12.6282	-160.132	8.957	-160.192	-10.4111	-119.129	-7.62331	-117.686	5.46689	-31.8473	1.7029
-198.87	-9.86698	-199.344	12.6234	-160.083	8.93933	-160.156	-10.4077	-118.991	-7.60932	-117.553	5.48493	-30.9005	1.7791
-198.865	-9.86919	-199.328	12.6256	-160.097	8.93565	-160.164	-10.4151	-118.997	-7.60454	-117.5	5.48014	-30.4775	1.78941
-198.817	-9.86109	-199.294	12.6301	-160.012	8.93896	-160.084	-10.3945	-118.864	-7.56736	-117.487	5.4783	-29.8598	1.93482
-198.835	-9.85888	-199.308	12.6157	-160.014	8.92976	-160.087	-10.3779	-118.791	-7.57067	-117.31	5.46394	-28.9075	1.94991
-198.783	-9.84452	-199.27	12.6172	-159.975	8.93123	-160.062	-10.379	-118.791	-7.55852	-117.305	5.46247	-28.4801	2.00918
-198.772	-9.85078	-199.251	12.6058	-159.926	8.92571	-159.983	-10.3569	-118.648	-7.54859	-117.226	5.46468	-27.4759	2.099
-198.787	-9.84489	-199.261	12.6058	-159.939	8.92166	-160.01	-10.3639	-118.635	-7.55337	-117.128	5.44812	-26.8751	2.05703
-198.708	-9.84894	-199.21	12.6054	-159.852	8.92313	-159.91	-10.3389	-118.554	-7.51656	-117.13	5.44922	-26.1728	2.13286
-198.733	-9.85262	-199.221	12.6069	-159.851	8.92203	-159.905	-10.3415	-118.453	-7.5173	-116.934	5.43118	-24.9606	2.09789
-198.704	-9.85152	-199.211	12.6061	-159.836	8.91908	-159.887	-10.336	-118.449	-7.51435	-116.919	5.42492	-24.4548	2.08648
-198.667	-9.84158	-199.184	12.6065	-159.72	8.8657	-159.804	-10.3179	-118.282	-7.50404	-116.86	5.42824	-23.5845	2.15127
-198.694	-9.85005	-199.199	12.5955	-159.779	8.90141	-159.839	-10.319	-118.269	-7.50331	-116.735	5.43634	-22.5571	2.00844
-198.628	-9.84232	-199.15	12.6058	-159.677	8.85981	-159.759	-10.3131	-118.202	-7.47754	-116.757	5.43155	-21.9354	2.08648
-198.637	-9.84232	-199.157	12.6024	-159.644	8.85319	-159.744	-10.3047	-118.097	-7.46466	-116.569	5.4194	-20.5822	2.06292
-198.632	-9.83716	-199.15	12.6076	-159.648	8.85392	-159.739	-10.3139	-118.102	-7.45913	-116.551	5.40983	-19.9041	1.99188
-198.582	-9.83974	-199.11	12.6061	-159.563	8.85245	-159.652	-10.2892	-117.95	-7.43116	-116.508	5.42308	-18.9919	2.07765
-198.609	-9.84232	-199.142	12.6061	-159.593	8.84583	-159.672	-10.2984	-117.929	-7.4168	-116.379	5.41793	-17.5795	1.83653
-198.552	-9.81728	-199.077	12.6069	-159.524	8.84472	-159.606	-10.2892	-117.889	-7.39655	-116.377	5.41903	-16.7906	1.87592
-198.558	-9.8309	-199.084	12.6065	-159.495	8.84178	-159.557	-10.2922	-117.76	-7.39177	-116.21	5.40468	-15.2592	1.95838
-198.542	-9.82133	-199.082	12.6032	-159.506	8.84141	-159.582	-10.2767	-117.768	-7.37925	-116.152	5.38406	-14.1008	1.73824
-198.511	-9.81765	-199.031	12.5921	-159.392	8.82153	-159.477	-10.2642	-117.596	-7.34943	-116.142	5.39143	-13.1569	1.83506
-198.531	-9.82759	-199.055	12.5863	-159.424	8.83	-159.49	-10.2697	-117.534	-7.35937	-115.981	5.40247	-11.1146	1.6845
-198.482	-9.81397	-198.996	12.5929	-159.374	8.82263	-159.448	-10.2524	-117.516	-7.34649	-115.985	5.38149	-10.067	1.70033
-198.474	-9.81876	-198.993	12.5822	-159.33	8.81454	-159.401	-10.2472	-117.363	-7.33839	-115.849	5.37118	-8.76677	1.76622
-198.481	-9.81397	-199.003	12.5855	-159.346	8.80681	-159.416	-10.2439	-117.363	-7.32808	-115.781	5.36492	-6.44028	1.40878
-198.436	-9.80845	-198.926	12.5767	-159.261	8.80644	-159.321	-10.2395	-117.246	-7.28943	-115.771	5.36897	-5.62748	1.46289
-198.45	-9.80293	-198.971	12.5804	-159.26	8.80497	-159.325	-10.234	-117.173	-7.27949	-115.6	5.37449	-3.44198	1.35467
-198.418	-9.80072	-198.906	12.5745	-159.247	8.80644	-159.306	-10.2233	-117.163	-7.27802	-115.597	5.36603	-1.33046	1.06643
-198.404	-9.80219	-198.888	12.5756	-159.166	8.80055	-159.236	-10.2226	-117.027	-7.24452	-115.48	5.35977	-1.23254	0.988759
-198.418	-9.79188	-198.908	12.5715	-159.186	8.80165	-159.248	-10.2126	-116.995	-7.24305	-115.363	5.34836
-198.368	-9.78783	-198.83	12.5759	-159.115	8.80497	-159.171	-10.2079	-116.926	-7.21949	-115.365	5.34909
-198.376	-9.78342	-198.85	12.5656	-159.089	8.80497	-159.154	-10.1972	-116.781	-7.20292	-115.231	5.35093
-198.349	-9.77716	-198.833	12.5649	-159.088	8.78877	-159.153	-10.1961	-116.778	-7.20072	-115.149	5.3248
-198.318	-9.77017	-198.786	12.5682	-158.985	8.8057	-159.056	-10.1744	-116.647	-7.17973	-115.133	5.32332
-198.341	-9.7698	-198.807	12.5642	-158.996	8.7873	-159.071	-10.1839	-116.602	-7.17458	-114.971	5.33547
-198.298	-9.78342	-198.746	12.5391	-158.948	8.79171	-159.032	-10.1663	-116.571	-7.16722	-114.959	5.32995
-198.278	-9.76943	-198.727	12.5439	-158.89	8.77662	-158.978	-10.16	-116.402	-7.14513	-114.867	5.334
-198.293	-9.75691	-198.746	12.5428	-158.911	8.78177	-159.003	-10.1585	-116.385	-7.14697	-114.732	5.31928
-198.224	-9.75691	-198.681	12.5366	-158.825	8.77957	-158.92	-10.1401	-116.33	-7.13666	-114.73	5.31412
-198.238	-9.75691	-198.691	12.5299	-158.814	8.77625	-158.911	-10.1409	-116.234	-7.10979	-114.568	5.31339
-198.218	-9.75691	-198.675	12.5281	-158.822	8.77552	-158.905	-10.132	-116.233	-7.1028	-114.545	5.3005
-198.168	-9.73924	-198.636	12.5292	-158.73	8.76631	-158.803	-10.1136	-116.045	-7.09396	-114.511	5.3075
-198.198	-9.75507	-198.662	12.5277	-158.743	8.7641	-158.824	-10.1243	-116.002	-7.07777	-114.321	5.29535
-198.122	-9.75286	-198.615	12.5189	-158.696	8.76705	-158.771	-10.0919	-115.971	-7.06599	-114.325	5.28835
-198.121	-9.73483	-198.601	12.5115	-158.643	8.75269	-158.707	-10.0982	-115.819	-7.04243	-114.207	5.28835
-198.144	-9.7374	-198.613	12.5148	-158.657	8.75564	-158.737	-10.0989	-115.81	-7.04132	-114.133	5.28283
-198.053	-9.74035	-198.561	12.5082	-158.57	8.75085	-158.633	-10.0904	-115.684	-7.00672	-114.122	5.2821
-198.087	-9.73483	-198.576	12.5067	-158.574	8.74459	-158.636	-10.093	-115.614	-7.00893	-113.917	5.27289
-198.045	-9.73041	-198.553	12.4972	-158.558	8.74239	-158.625	-10.0838	-115.607	-7.00819	-113.865	5.18786
-198.007	-9.73041	-198.523	12.4924	-158.481	8.74018	-158.53	-10.0643	-115.444	-6.98463	-113.848	5.26222
-198.034	-9.72783	-198.55	12.4957	-158.503	8.73613	-158.55	-10.0691	-115.417	-6.96991	-113.66	5.17387
-197.96	-9.72857	-198.496	12.4806	-158.452	8.74533	-158.496	-10.0451	-115.351	-6.93236	-113.663	5.16945
-197.975	-9.72894	-198.495	12.4894	-158.4	8.73502	-158.453	-10.0496	-115.21	-6.92794	-113.534	5.18749
-197.973	-9.73151	-198.492	12.488	-158.425	8.73355	-158.459	-10.0407	-115.214	-6.92389	-113.464	5.18565
-197.914	-9.74292	-198.442	12.4894	-158.323	8.7376	-158.366	-10.0503	-115.082	-6.9007	-113.454	5.18491
-197.938	-9.72599	-198.462	12.4931	-158.322	8.73539	-158.377	-10.0396	-115.011	-6.89555	-113.264	5.16209
-197.892	-9.72194	-198.429	12.481	-158.301	8.73539	-158.346	-10.0308	-114.995	-6.88855	-113.237	5.15326
-197.873	-9.72194	-198.405	12.4685	-158.207	8.72545	-158.275	-10.0422	-114.81	-6.86499	-113.158	5.1654
-197.889	-9.72084	-198.431	12.4725	-158.228	8.72103	-158.305	-10.0341	-114.803	-6.85395	-113.028	5.16393
-197.827	-9.72526	-198.358	12.474	-158.159	8.7214	-158.218	-10.0345	-114.735	-6.84806	-113.018	5.15988
-197.837	-9.71826	-198.376	12.4707	-158.129	8.71257	-158.196	-10.0374	-114.604	-6.83444	-112.871	5.15362
-197.822	-9.70685	-198.368	12.471	-158.134	8.70778	-158.203	-10.0234	-114.602	-6.82229	-112.826	5.14957
-197.795	-9.71127	-198.328	12.4611	-158.037	8.68349	-158.104	-9.9984	-114.45	-6.80352	-112.788	5.15657
-197.801	-9.71973	-198.344	12.457	-158.048	8.68901	-158.121	-10.0032	-114.401	-6.80978	-112.583	5.12012
-197.749	-9.71421	-198.298	12.4648	-158.004	8.68054	-158.056	-9.98662	-114.361	-6.80021	-112.577	5.11313
-197.753	-9.71163	-198.286	12.4556	-157.961	8.67318	-158.008	-9.98294	-114.197	-6.77959	-112.486	5.11608
-197.757	-9.71016	-198.298	12.4504	-157.967	8.66619	-158.022	-9.98036	-114.179	-6.77407	-112.392	5.12491
-197.706	-9.68844	-198.234	12.4456	-157.87	8.65109	-157.931	-9.97042	-114.095	-6.75088	-112.37	5.11865
-197.724	-9.69912	-198.266	12.4482	-157.861	8.65036	-157.92	-9.96122	-113.982	-6.74867	-112.177	5.09362
-197.692	-9.68145	-198.226	12.4453	-157.846	8.64005	-157.905	-9.95275	-113.969	-6.73652	-112.161	5.08773
-197.666	-9.67703	-198.198	12.4353	-157.759	8.63747	-157.823	-9.93692	-113.82	-6.7056	-112.111	5.1054
-197.685	-9.68145	-198.206	12.4423	-157.783	8.63453	-157.833	-9.9395	-113.795	-6.70045	-111.953	5.09325
-197.63	-9.6693	-198.151	12.4298	-157.717	8.63085	-157.774	-9.92036	-113.752	-6.69603	-111.964	5.09215
-197.636	-9.6763	-198.163	12.4272	-157.674	8.61686	-157.745	-9.9141	-113.568	-6.69308	-111.804	5.07926
-197.624	-9.67225	-198.159	12.4302	-157.693	8.61943	-157.756	-9.91336	-113.573	-6.67063	-111.729	5.07301
-197.588	-9.6682	-198.102	12.4199	-157.592	8.6014	-157.671	-9.90011	-113.446	-6.65259	-111.706	5.07153
-197.601	-9.66857	-198.113	12.4158	-157.6	8.60581	-157.674	-9.89201	-113.363	-6.66032	-111.527	5.08074
-197.579	-9.66415	-198.076	12.4121	-157.577	8.59109	-157.645	-9.88759	-113.353	-6.64302	-111.518	5.06822
-197.554	-9.65826	-198.048	12.4088	-157.472	8.57048	-157.568	-9.87324	-113.182	-6.60437	-111.413	5.05534
-197.571	-9.65642	-198.068	12.4007	-157.492	8.57048	-157.6	-9.8806	-113.172	-6.60069	-111.31	5.05239
-197.511	-9.63875	-198.002	12.393	-157.377	8.46188	-157.5	-9.87029	-113.086	-6.5543	-111.305	5.04945
-197.533	-9.6509	-198.016	12.393	-157.352	8.46078	-157.468	-9.906	-112.982	-6.54915	-111.113	5.03803
-197.508	-9.64353	-197.989	12.3978	-157.353	8.45157	-157.485	-9.85888	-112.987	-6.54032	-111.086	5.03472
-197.462	-9.63543	-197.948	12.397	-157.254	8.42986	-157.374	-9.85888	-112.779	-6.52117	-111.033	5.0465
-197.493	-9.64132	-197.981	12.3875	-157.289	8.43317	-157.41	-9.85594	-112.765	-6.5289	-110.882	5.0281
-197.41	-9.62807	-197.897	12.4018	-157.214	8.42397	-157.312	-9.85814	-112.686	-6.51344	-110.87	5.02589
-197.421	-9.61813	-197.912	12.3956	-157.158	8.38642	-157.278	-9.8563	-112.559	-6.48657	-110.701	5.01263
-197.404	-9.61813	-197.904	12.3915	-157.196	8.41403	-157.291	-9.85115	-112.55	-6.48878	-110.656	5.00601
-197.351	-9.62991	-197.854	12.39	-157.077	8.37906	-157.189	-9.85667	-112.404	-6.48326	-110.631	5.01411
-197.376	-9.62954	-197.871	12.386	-157.084	8.38163	-157.194	-9.85778	-112.351	-6.48768	-110.455	5.01448
-197.314	-9.61372	-197.827	12.3842	-157.055	8.38826	-157.159	-9.84673	-112.326	-6.4689	-110.444	5.00748
-197.3	-9.62734	-197.814	12.3801	-156.995	8.39341	-157.077	-9.85778	-112.166	-6.43025	-110.321	4.99754
-197.321	-9.62255	-197.823	12.3875	-157.003	8.36764	-157.104	-9.85115	-112.159	-6.42473	-110.215	4.99717
-197.242	-9.61261	-197.773	12.3908	-156.919	8.40409	-157.003	-9.8563	-112.014	-6.3997	-110.201	4.99791
-197.264	-9.61151	-197.787	12.3761	-156.908	8.39194	-157.009	-9.85962	-111.916	-6.39049	-109.985	4.98539
-197.231	-9.60709	-197.753	12.3882	-156.89	8.3901	-157.006	-9.85041	-111.916	-6.38681	-109.97	4.97177
-197.21	-9.60635	-197.731	12.3823	-156.804	8.41329	-156.916	-9.8287	-111.728	-6.3662	-109.904	4.98503
-197.221	-9.59641	-197.746	12.3753	-156.849	8.41844	-156.939	-9.84637	-111.703	-6.36252	-109.772	4.97472
-197.163	-9.58868	-197.692	12.3716	-156.735	8.42286	-156.865	-9.80256	-111.617	-6.34669	-109.774	4.97435
-197.164	-9.58905	-197.704	12.3786	-156.71	8.42801	-156.863	-9.77716	-111.524	-6.35589	-109.57	4.96368
-197.153	-9.59273	-197.687	12.3742	-156.714	8.42765	-156.852	-9.78231	-111.512	-6.34706	-109.544	4.96478
-197.119	-9.58868	-197.662	12.3617	-156.622	8.42801	-156.741	-9.76023	-111.341	-6.30914	-109.483	4.97325
-197.136	-9.5839	-197.674	12.3713	-156.653	8.41992	-156.769	-9.75728	-111.321	-6.3084	-109.327	4.95668
-197.065	-9.58758	-197.625	12.3536	-156.56	8.42102	-156.696	-9.73703	-111.228	-6.28632	-109.326	4.95447
-197.082	-9.59457	-197.631	12.3529	-156.523	8.42176	-156.648	-9.74072	-111.099	-6.283	-109.124	4.953
-197.062	-9.59089	-197.614	12.3411	-156.537	8.42286	-156.651	-9.72378	-111.107	-6.27527	-109.103	4.9519
-197.025	-9.58316	-197.577	12.3455	-156.405	8.41034	-156.552	-9.71127	-110.921	-6.24251	-109.059	4.94637
-197.053	-9.59016	-197.598	12.3473	-156.423	8.40225	-156.58	-9.71384	-110.887	-6.23957	-108.88	4.91214
-196.986	-9.5839	-197.54	12.3315	-156.369	8.41219	-156.508	-9.69433	-110.834	-6.18913	-108.871	4.91472
-196.986	-9.58832	-197.548	12.3304	-156.324	8.40924	-156.476	-9.68439	-110.689	-6.19171	-108.723	4.93054
-196.977	-9.57249	-197.538	12.3227	-156.349	8.40666	-156.474	-9.68881	-110.695	-6.17404	-108.644	4.92355
-196.93	-9.58169	-197.491	12.3249	-156.243	8.4166	-156.378	-9.69323	-110.519	-6.15895	-108.617	4.9357
-196.963	-9.57911	-197.524	12.3172	-156.249	8.40924	-156.388	-9.69544	-110.481	-6.15858	-108.419	4.92245
-196.91	-9.57654	-197.47	12.312	-156.201	8.41734	-156.355	-9.68403	-110.452	-6.14864	-108.393	4.91692
-196.891	-9.57801	-197.456	12.2991	-156.132	8.42728	-156.291	-9.68403	-110.256	-6.10925	-108.309	4.92024
-196.907	-9.57543	-197.462	12.3032	-156.16	8.41808	-156.313	-9.67924	-110.229	-6.11809	-108.149	4.82048
-196.857	-9.56071	-197.403	12.2844	-156.064	8.3982	-156.237	-9.67335	-110.131	-6.09821	-108.141	4.81164
-196.871	-9.56071	-197.427	12.2899	-156.04	8.39857	-156.213	-9.66599	-110.025	-6.07723	-107.996	4.89447
-196.855	-9.56108	-197.409	12.2792	-156.044	8.39709	-156.222	-9.66268	-110.008	-6.05919	-107.951	4.89226
-196.819	-9.55592	-197.368	12.2671	-155.947	8.40924	-156.131	-9.65642	-109.846	-6.05551	-107.91	4.90367
-196.838	-9.55298	-197.393	12.2675	-155.971	8.40409	-156.138	-9.64906	-109.808	-6.03121	-107.69	4.81422
-196.774	-9.55592	-197.338	12.2689	-155.9	8.41623	-156.089	-9.62954	-109.773	-6.02459	-107.689	4.81164
-196.779	-9.55371	-197.329	12.2638	-155.843	8.40004	-156.019	-9.62366	-109.578	-6.0279	-107.564	4.81974
-196.783	-9.55187	-197.332	12.2649	-155.881	8.39709	-156.05	-9.63102	-109.572	-6.01538	-107.434	4.79508
-196.736	-9.52794	-197.267	12.2561	-155.766	8.38494	-155.934	-9.60525	-109.461	-5.98446	-107.437	4.78661
-196.752	-9.52132	-197.296	12.2498	-155.758	8.37906	-155.924	-9.61114	-109.345	-5.9679	-107.268	4.79287
-196.716	-9.52353	-197.254	12.2491	-155.744	8.37832	-155.923	-9.59973	-109.332	-5.95722	-107.219	4.78882
-196.69	-9.51285	-197.23	12.2435	-155.623	8.36617	-155.806	-9.57249	-109.145	-5.93955	-107.174	4.78514
-196.705	-9.5261	-197.247	12.2399	-155.646	8.35918	-155.838	-9.5769	-109.128	-5.93661	-106.975	4.78293
-196.646	-9.50659	-197.185	12.2388	-155.587	8.36507	-155.774	-9.5677	-109.078	-5.92078	-106.968	4.78072
-196.64	-9.50696	-197.185	12.2388	-155.521	8.34924	-155.706	-9.57359	-108.909	-5.90605	-106.86	4.78845
-196.649	-9.50144	-197.178	12.2303	-155.543	8.35218	-155.72	-9.57801	-108.902	-5.88986	-106.749	4.78256
-196.591	-9.49923	-197.132	12.2406	-155.432	8.34077	-155.635	-9.56586	-108.756	-5.89501	-106.711	4.76563
-196.609	-9.49813	-197.151	12.2284	-155.422	8.33525	-155.608	-9.56439	-108.65	-5.89795	-106.55	4.75679
-196.571	-9.48046	-197.115	12.2354	-155.411	8.34077	-155.603	-9.55997	-108.633	-5.87918	-106.505	4.75422
-196.532	-9.47899	-197.085	12.2203	-155.308	8.32421	-155.511	-9.55519	-108.471	-5.85893	-106.449	4.75827
-196.566	-9.47015	-197.112	12.2226	-155.333	8.33562	-155.527	-9.54635	-108.427	-5.81623	-106.253	4.7579
-196.495	-9.48046	-197.023	12.2233	-155.261	8.31942	-155.47	-9.52684	-108.387	-5.78973	-106.246	4.75422
-196.5	-9.47899	-197.039	12.2207	-155.233	8.31979	-155.413	-9.53825	-108.229	-5.775	-106.095	4.75459
-196.479	-9.47457	-197.023	12.2134	-155.236	8.3139	-155.428	-9.52242	-108.229	-5.75807	-106.045	4.73912
-196.443	-9.4753	-196.991	12.2178	-155.133	8.31095	-155.355	-9.51285	-108.044	-5.73635	-106.001	4.7487
-196.461	-9.47015	-197.005	12.2178	-155.137	8.30801	-155.361	-9.52095	-107.976	-5.73819	-105.796	4.70636
-196.405	-9.46684	-196.949	12.2071	-155.099	8.2966	-155.314	-9.50365	-107.935	-5.715	-105.783	4.699
-196.412	-9.46095	-196.949	12.2167	-155.047	8.30286	-155.244	-9.50549	-107.766	-5.7139	-105.638	4.70599
-196.419	-9.46058	-196.953	12.2119	-155.061	8.29328	-155.273	-9.50034	-107.771	-5.70396	-105.519	4.6747
-196.356	-9.44917	-196.896	12.1832	-154.973	8.28703	-155.168	-9.47604	-107.62	-5.6885	-105.506	4.68096
-196.382	-9.45469	-196.921	12.2082	-154.976	8.28334	-155.172	-9.47751	-107.545	-5.68923	-105.313	4.69753
-196.342	-9.44696	-196.874	12.1732	-154.958	8.2966	-155.14	-9.46352	-107.53	-5.66162	-105.286	4.69421
-196.316	-9.44401	-196.857	12.1769	-154.863	8.2793	-155.055	-9.44217	-107.335	-5.62812	-105.203	4.68133
-196.334	-9.44291	-196.874	12.1732	-154.881	8.26936	-155.073	-9.44181	-107.301	-5.62223	-105.022	4.68906
-196.275	-9.43371	-196.822	12.1743	-154.812	8.27746	-155.007	-9.43776	-107.221	-5.61414	-105.009	4.68501
-196.275	-9.43187	-196.829	12.1695	-154.774	8.26236	-154.971	-9.43997	-107.057	-5.61046	-104.88	4.69237
-196.277	-9.42671	-196.822	12.1618	-154.784	8.26347	-154.987	-9.44107	-107.065	-5.59315	-104.77	4.66845
-196.231	-9.42671	-196.767	12.1633	-154.682	8.26862	-154.886	-9.41788	-106.895	-5.58653	-104.735	4.6736
-196.257	-9.42009	-196.79	12.1556	-154.688	8.26531	-154.889	-9.42193	-106.822	-5.58321	-104.538	4.68096
-196.199	-9.4223	-196.744	12.153	-154.645	8.26678	-154.87	-9.41898	-106.805	-5.56923	-104.518	4.67507
-196.19	-9.41641	-196.731	12.1533	-154.589	8.25206	-154.787	-9.40647	-106.625	-5.5383	-104.396	4.66992
-196.207	-9.41604	-196.738	12.1475	-154.599	8.25132	-154.807	-9.40242	-106.597	-5.54383	-104.253	4.65777
-196.136	-9.40647	-196.678	12.1515	-154.509	8.255	-154.707	-9.38217	-106.496	-5.51254	-104.248	4.66035
-196.161	-9.41677	-196.702	12.1419	-154.486	8.24138	-154.692	-9.37959	-106.359	-5.51106	-104.038	4.6493
-196.128	-9.41751	-196.668	12.1338	-154.489	8.23843	-154.683	-9.38107	-106.345	-5.49192	-103.985	4.63826
-196.094	-9.40499	-196.637	12.1283	-154.404	8.23034	-154.601	-9.36413	-106.165	-5.4345	-103.948	4.63789
-196.13	-9.41272	-196.651	12.1327	-154.414	8.21856	-154.608	-9.36487	-106.12	-5.42603	-103.725	4.62574
-196.077	-9.40168	-196.595	12.1257	-154.373	8.22224	-154.558	-9.36156	-106.073	-5.39879	-103.713	4.62832
-196.059	-9.40573	-196.587	12.1187	-154.318	8.21046	-154.501	-9.3564	-105.896	-5.40799	-103.617	4.62979
-196.071	-9.41346	-196.596	12.1217	-154.343	8.21819	-154.512	-9.34904	-105.886	-5.39732	-103.47	4.63495
-195.998	-9.40426	-196.534	12.0996	-154.251	8.21561	-154.416	-9.35419	-105.765	-5.37965	-103.464	4.62759
-196.017	-9.40499	-196.547	12.1018	-154.237	8.20494	-154.405	-9.3461	-105.621	-5.37854	-103.257	4.61544
-195.997	-9.3991	-196.526	12.0952	-154.236	8.19684	-154.409	-9.33616	-105.62	-5.36087	-103.211	4.61581
-195.948	-9.40389	-196.485	12.0948	-154.128	8.20273	-154.301	-9.33468	-105.412	-5.37228	-103.166	4.61912
-195.984	-9.40094	-196.507	12.0852	-154.136	8.20494	-154.326	-9.33726	-105.35	-5.36713	-102.954	4.59409
-195.917	-9.38328	-196.449	12.0959	-154.084	8.18727	-154.272	-9.32106	-105.32	-5.34431	-102.935	4.58452
-195.919	-9.38475	-196.445	12.0886	-154.032	8.188	-154.222	-9.31517	-105.138	-5.3167	-102.829	4.59298
-195.93	-9.398	-196.451	12.086	-154.053	8.18763	-154.243	-9.31481	-105.126	-5.31743	-102.697	4.59703
-195.877	-9.37628	-196.388	12.0786	-153.961	8.18506	-154.147	-9.30781	-105.009	-5.28099	-102.688	4.61028
-195.885	-9.37554	-196.402	12.0819	-153.947	8.17512	-154.135	-9.3056	-104.888	-5.28136	-102.472	4.58452
-195.857	-9.38107	-196.381	12.0794	-153.943	8.1799	-154.139	-9.29603	-104.868	-5.27657	-102.427	4.57421
-195.816	-9.38622	-196.356	12.0668	-153.824	8.13389	-154.049	-9.28131	-104.675	-5.2405	-102.379	4.58783
-195.844	-9.37886	-196.377	12.0713	-153.839	8.12248	-154.063	-9.28094	-104.626	-5.22651	-102.166	4.55801
-195.781	-9.37518	-196.306	12.0576	-153.8	8.12395	-153.992	-9.27321	-104.575	-5.20258	-102.143	4.55838
-195.786	-9.37849	-196.31	12.0554	-153.739	8.11732	-153.941	-9.25996	-104.369	-5.19264	-102.025	4.5639
-195.782	-9.38291	-196.315	12.0462	-153.76	8.12174	-153.952	-9.26327	-104.35	-5.18234	-101.873	4.53813
-195.726	-9.3634	-196.246	12.0407	-153.665	8.11696	-153.856	-9.24928	-104.249	-5.15326	-101.857	4.54071
-195.735	-9.37039	-196.277	12.0418	-153.672	8.11364	-153.849	-9.25591	-104.105	-5.15436	-101.678	4.55139
-195.707	-9.36119	-196.236	12.0389	-153.654	8.10959	-153.835	-9.23051	-104.093	-5.14037	-101.631	4.54292
-195.679	-9.36561	-196.197	12.0252	-153.562	8.1118	-153.747	-9.20511	-103.86	-5.10687	-101.556	4.52746
-195.697	-9.35824	-196.224	12.0241	-153.58	8.10739	-153.757	-9.21541	-103.807	-5.09914	-101.325	4.45199
-195.653	-9.35199	-196.174	12.0039	-153.522	8.1026	-153.701	-9.19995	-103.766	-5.08331	-101.298	4.44758
-195.645	-9.34573	-196.158	12.0002	-153.451	8.09413	-153.652	-9.20143	-103.56	-5.05018	-101.171	4.43617
-195.64	-9.35199	-196.173	11.9984	-153.467	8.0864	-153.668	-9.20106	-103.549	-5.05313	-101.032	4.43359
-195.584	-9.33432	-196.119	11.9859	-153.369	8.09156	-153.574	-9.17087	-103.458	-5.03104	-101.011	4.43727
-195.603	-9.34499	-196.134	11.9851	-153.354	8.07867	-153.559	-9.19995	-103.295	-5.00196	-100.862	4.44463
-195.585	-9.34205	-196.116	11.9888	-153.351	8.08088	-153.574	-9.16535	-103.267	-5.01742	-100.743	4.41555
-195.542	-9.34241	-196.094	11.9741	-153.254	8.068	-153.462	-9.20363	-103.089	-4.98245	-100.72	4.42181
-195.564	-9.33763	-196.101	11.9733	-153.261	8.06468	-153.466	-9.19811	-103.014	-4.98613	-100.498	4.41776
-195.512	-9.33468	-196.074	11.9741	-153.22	8.07021	-153.436	-9.18707	-102.986	-4.96036	-100.436	4.4023
-195.495	-9.33505	-196.059	11.9678	-153.156	8.07389	-153.355	-9.18412	-102.793	-4.94085	-100.372	4.41702
-195.511	-9.33726	-196.076	11.9641	-153.163	8.06763	-153.365	-9.17676	-102.764	-4.9357	-100.184	4.41371
-195.443	-9.33174	-196.007	11.9531	-153.081	8.05217	-153.289	-9.1429	-102.712	-4.90772	-100.167	4.40708
-195.455	-9.33027	-196.021	11.9531	-153.046	8.04775	-153.258	-9.13701	-102.519	-4.87827	-100.02	4.40708
-195.445	-9.32769	-196.003	11.9461	-153.051	8.05033	-153.268	-9.13848	-102.498	-4.87091	-99.8957	4.38794
-195.395	-9.3218	-195.971	11.9509	-152.961	8.04554	-153.164	-9.11234	-102.334	-4.85398	-99.8637	4.38831
-195.421	-9.32401	-195.988	11.9432	-152.964	8.03082	-153.166	-9.12891	-102.24	-4.84919	-99.655	4.38794
-195.378	-9.32033	-195.95	11.9564	-152.933	8.03965	-153.147	-9.09946	-102.196	-4.83005	-99.5784	4.38021
-195.362	-9.31186	-195.929	11.9553	-152.851	8.02971	-153.058	-9.08437	-102.006	-4.82379	-99.5291	4.385
-195.374	-9.3137	-195.953	11.9505	-152.86	8.02861	-153.069	-9.08915	-101.962	-4.82342	-99.3097	4.36438
-195.324	-9.31481	-195.893	11.9494	-152.805	8.02235	-153.009	-9.07443	-101.905	-4.8017	-99.2931	4.3515
-195.321	-9.31407	-195.899	11.9505	-152.755	8.03229	-152.965	-9.06964	-101.69	-4.7336	-99.1775	4.36549
-195.317	-9.30303	-195.89	11.9432	-152.766	8.03339	-152.977	-9.05234	-101.666	-4.7233	-99.0336	4.35481
-195.262	-9.30155	-195.836	11.9439	-152.664	8.02125	-152.876	-9.04829	-101.544	-4.71188	-99.0038	4.35481
-195.285	-9.29677	-195.852	11.9413	-152.642	8.03008	-152.868	-9.0516	-101.403	-4.70489	-98.7858	4.36033
-195.248	-9.29824	-195.82	11.931	-152.623	8.03045	-152.856	-9.04019	-101.377	-4.68906	-98.7177	4.35408
-195.207	-9.29714	-195.774	11.9325	-152.532	8.02088	-152.758	-9.03136	-101.187	-4.67213	-98.6721	4.35481
-195.24	-9.2883	-195.801	11.9211	-152.542	8.02198	-152.77	-9.03467	-101.139	-4.67618	-98.4479	4.33088
-195.178	-9.28057	-195.743	11.9387	-152.48	8.01278	-152.714	-9.02657	-101.101	-4.64268	-98.4314	4.32315
-195.178	-9.2618	-195.741	11.9295	-152.428	7.99327	-152.647	-9.02142	-100.869	-4.61249	-98.3217	4.32757
-195.192	-9.25959	-195.738	11.9295	-152.448	7.99695	-152.67	-9.0262	-100.862	-4.60366	-98.1269	4.30401
-195.128	-9.25959	-195.677	11.9259	-152.342	7.98738	-152.554	-9.01111	-100.74	-4.58047	-98.1118	4.30217
-195.137	-9.26327	-195.706	11.9395	-152.333	7.98075	-152.533	-9.017	-100.579	-4.57421	-97.9414	4.3191
-195.119	-9.25664	-195.67	11.9284	-152.331	7.98885	-152.539	-9.00485	-100.548	-4.55323	-97.8225	4.28929
-195.073	-9.26511	-195.621	11.9259	-152.215	7.98996	-152.439	-8.99786	-100.382	-4.54402	-97.7941	4.29812
-195.1	-9.25628	-195.653	11.9192	-152.231	7.98443	-152.444	-8.99786	-100.304	-4.52967	-97.5784	4.29591
-195.049	-9.25591	-195.597	11.9108	-152.195	7.9767	-152.416	-8.98461	-100.264	-4.51568	-97.5383	4.28487
-195.021	-9.25591	-195.58	11.9045	-152.118	7.97008	-152.339	-8.97688	-100.038	-4.50868	-97.4352	4.27972
-195.05	-9.27063	-195.601	11.9086	-152.134	7.97413	-152.359	-8.98129	-99.9907	-4.50537	-97.2103	4.28892
-194.974	-9.24781	-195.536	11.8975	-152.065	7.96272	-152.29	-8.95737	-99.927	-4.47887	-97.1937	4.28855
-194.985	-9.24965	-195.537	11.8927	-152.027	7.95719	-152.244	-8.95479	-99.7124	-4.44979	-97.059	4.28082
-194.993	-9.23492	-195.541	11.8953	-152.036	7.95351	-152.253	-8.94448	-99.6929	-4.44721	-96.9217	4.26352
-194.926	-9.24266	-195.483	11.8791	-151.937	7.94652	-152.172	-8.93197	-99.5615	-4.43064	-96.8886	4.2661
-194.96	-9.24045	-195.502	11.8938	-151.936	7.9491	-152.159	-8.93859	-99.4304	-4.40819	-96.6692	4.25726
-194.928	-9.23492	-195.483	11.878	-151.924	7.95057	-152.158	-8.92976	-99.4061	-4.39604	-96.5989	4.24585
-194.883	-9.25002	-195.441	11.8809	-151.788	7.9421	-152.066	-8.92019	-99.2	-4.38316	-96.5551	4.25542
-194.909	-9.24229	-195.47	11.8762	-151.822	7.93989	-152.088	-8.91945	-99.1278	-4.3515	-96.3095	4.23701
-194.863	-9.23051	-195.39	11.8677	-151.759	7.94468	-152.012	-8.91282	-99.0792	-4.3272	-96.2771	4.23223
-194.854	-9.23934	-195.396	11.8666	-151.701	7.93511	-151.959	-8.89479	-98.8436	-4.31211	-96.1869	4.23628
-194.855	-9.23566	-195.409	11.8622	-151.721	7.93548	-151.971	-8.88853	-98.8227	-4.30291	-95.9977	4.2245
-194.789	-9.23272	-195.347	11.8585	-151.618	7.92664	-151.859	-8.87343	-98.7185	-4.25873	-95.9723	4.22155
-194.806	-9.23603	-195.365	11.8471	-151.608	7.91376	-151.851	-8.86939	-98.5657	-4.23959	-95.7728	4.22855
-194.791	-9.22867	-195.356	11.8526	-151.593	7.91376	-151.845	-8.87196	-98.5462	-4.25027	-95.6933	4.23591
-194.736	-9.23161	-195.307	11.8441	-151.518	7.90529	-151.745	-8.84251	-98.3386	-4.22487	-95.6237	4.22487
-194.769	-9.22167	-195.327	11.8404	-151.524	7.90198	-151.761	-8.84178	-98.2451	-4.20977	-95.411	4.2245
-194.7	-9.21321	-195.286	11.8467	-151.472	7.89793	-151.701	-8.8403	-98.2219	-4.20683	-95.3664	4.2175
-194.686	-9.21652	-195.265	11.8467	-151.39	7.89277	-151.62	-8.85098	-97.9903	-4.18069	-95.2751	4.19468
-194.712	-9.2213	-195.289	11.8482	-151.405	7.88688	-151.65	-8.83773	-97.9591	-4.17333	-95.0388	4.20168
-194.63	-9.19333	-195.236	11.8342	-151.331	7.88541	-151.577	-8.82521	-97.9171	-4.14167	-95.0097	4.19652
-194.644	-9.204	-195.251	11.8441	-151.294	7.88504	-151.518	-8.83662	-97.6734	-4.12216	-94.8772	4.18585
-194.649	-9.18854	-195.241	11.8438	-151.305	7.88173	-151.544	-8.82153	-97.6403	-4.11995	-94.7134	4.17848
-194.587	-9.19001	-195.189	11.8404	-151.206	7.87989	-151.441	-8.81564	-97.5063	-4.10781	-94.6928	4.17738
-194.599	-9.19738	-195.195	11.8416	-151.196	7.87842	-151.429	-8.82742	-97.3513	-4.07541	-94.4877	4.16781
-194.569	-9.19222	-195.193	11.8316	-151.177	7.87658	-151.434	-8.7965	-97.313	-4.07173	-94.3887	4.18401
-194.54	-9.18523	-195.149	11.8397	-151.082	7.87658	-151.338	-8.78361	-97.1499	-4.06363	-94.339	4.18143
-194.56	-9.17823	-195.167	11.8305	-151.094	7.874	-151.344	-8.79134	-97.0734	-4.02682	-94.0787	4.15971
-194.524	-9.14879	-195.13	11.8346	-151.051	7.87326	-151.32	-8.7619	-97.0218	-3.97676	-94.0475	4.15971
-194.517	-9.15173	-195.121	11.8371	-150.97	7.87326	-151.214	-8.76889	-96.752	-3.97492	-93.9418	4.07725
-194.523	-9.1532	-195.122	11.8298	-150.98	7.86885	-151.246	-8.77441	-96.7321	-3.95798	-93.715	4.05406
-194.468	-9.13112	-195.051	11.815	-150.878	7.86259	-151.138	-8.74643	-96.6327	-3.92007	-93.6856	4.05627
-194.468	-9.13627	-195.057	11.8114	-150.861	7.85633	-151.121	-8.74607	-96.431	-3.92522	-93.5266	4.07431
-194.456	-9.13701	-195.053	11.832	-150.856	7.8475	-151.12	-8.73981	-96.3994	-3.91197	-93.3863	4.04302
-194.415	-9.12891	-194.991	11.8279	-150.768	7.83645	-151.021	-8.72288	-96.2503	-3.88399	-93.3333	4.04817
-194.44	-9.13553	-195.001	11.8121	-150.756	7.83203	-151.016	-8.72692	-96.1244	-3.87552	-93.132	4.05038
-194.395	-9.11271	-194.962	11.8114	-150.741	7.82504	-151.001	-8.71699	-96.0883	-3.84608	-93.0281	4.01835
-194.385	-9.11897	-194.933	11.8047	-150.652	7.81068	-150.916	-8.70926	-95.8667	-3.8192	-92.977	4.03566
-194.395	-9.11639	-194.959	11.8099	-150.658	7.80627	-150.922	-8.69269	-95.7883	-3.82472	-92.6895	4.01762
-194.345	-9.09578	-194.881	11.8169	-150.596	7.80185	-150.864	-8.69821	-95.7353	-3.79601	-92.6622	4.01725
-194.337	-9.10167	-194.869	11.8	-150.524	7.76614	-150.801	-8.70962	-95.4919	-3.79307	-92.561	4.03013
-194.345	-9.09688	-194.886	11.7948	-150.533	7.75363	-150.799	-8.6949	-95.4588	-3.78166	-92.3387	4.00657
-194.253	-9.10903	-194.814	11.7955	-150.44	7.76504	-150.703	-8.68091	-95.3425	-3.74043	-92.3077	4.00326
-194.282	-9.10277	-194.827	11.7896	-150.413	7.76209	-150.67	-8.69048	-95.1503	-3.7165	-92.1517	3.99259
-194.248	-9.1024	-194.811	11.7838	-150.415	7.76504	-150.67	-8.67318	-95.1327	-3.70803	-91.9897	3.98044
-194.221	-9.10424	-194.76	11.7985	-150.338	7.79927	-150.577	-8.67502	-94.9416	-3.68779	-91.9426	3.98706
-194.242	-9.09357	-194.771	11.7742	-150.331	7.76467	-150.584	-8.67208	-94.826	-3.68226	-91.7213	3.98449
-194.182	-9.10093	-194.725	11.7657	-150.303	7.75878	-150.547	-8.65919	-94.7855	-3.65981	-91.6694	3.97492
-194.164	-9.10608	-194.703	11.7565	-150.177	7.7389	-150.481	-8.64373	-94.5363	-3.64656	-91.5745	3.97712
-194.189	-9.09799	-194.727	11.7602	-150.213	7.75436	-150.485	-8.64778	-94.4837	-3.61048	-91.3341	3.97418
-194.108	-9.09173	-194.665	11.7598	-150.116	7.72602	-150.401	-8.63342	-94.4008	-3.59612	-91.3142	3.96792
-194.119	-9.08473	-194.669	11.751	-150.079	7.72823	-150.361	-8.62459	-94.1745	-3.57846	-91.1147	3.96387
-194.109	-9.08252	-194.661	11.7525	-150.092	7.72344	-150.377	-8.62128	-94.1303	-3.5549	-90.9763	3.95246
-194.05	-9.08068	-194.612	11.7396	-149.984	7.72454	-150.268	-8.59514	-93.9665	-3.52508	-90.9395	3.94841
-194.075	-9.07259	-194.631	11.7458	-149.984	7.71129	-150.265	-8.60287	-93.8476	-3.52324	-90.6943	3.93884
-194.038	-9.06154	-194.598	11.7396	-149.966	7.70724	-150.247	-8.59551	-93.8225	-3.50226	-90.6159	3.93847
-194.002	-9.07222	-194.582	11.7319	-149.866	7.70577	-150.153	-8.576	-93.5693	-3.47023	-90.5551	3.94326
-194.026	-9.0678	-194.597	11.7388	-149.882	7.70467	-150.166	-8.58336	-93.4839	-3.47281	-90.2706	3.93074
-193.95	-9.06265	-194.547	11.7274	-149.82	7.71019	-150.112	-8.56974	-93.4334	-3.44851	-90.2341	3.92228
-193.95	-9.0667	-194.533	11.723	-149.752	7.68663	-150.047	-8.569	-93.1846	-3.42753	-90.1013	3.91749
-193.944	-9.06633	-194.542	11.7193	-149.767	7.69841	-150.069	-8.56054	-93.1599	-3.40618	-89.9073	3.89761
-193.891	-9.06044	-194.485	11.7157	-149.674	7.69178	-149.942	-8.54581	-93.0513	-3.37526	-89.8616	3.89908
-193.907	-9.06007	-194.505	11.7054	-149.657	7.68957	-149.929	-8.53955	-92.8584	-3.36348	-89.6433	3.89688
-193.883	-9.05565	-194.486	11.7274	-149.658	7.69326	-149.934	-8.5344	-92.8036	-3.36053	-89.524	3.88473
-193.834	-9.06522	-194.446	11.7054	-149.559	7.69141	-149.831	-8.52851	-92.5956	-3.34581	-89.4784	3.88583
-193.863	-9.05234	-194.462	11.7168	-149.571	7.68184	-149.851	-8.52925	-92.4822	-3.34139	-89.2115	3.88326
-193.81	-9.05087	-194.408	11.7157	-149.523	7.68074	-149.785	-8.52851	-92.445	-3.3101	-89.1637	3.86338
-193.796	-9.05197	-194.402	11.716	-149.424	7.6627	-149.718	-8.52115	-92.1988	-3.22654	-89.0731	3.87295
-193.811	-9.04866	-194.417	11.7112	-149.461	7.67043	-149.73	-8.51489	-92.1417	-3.21697	-88.8022	3.84608
-193.746	-9.04019	-194.35	11.702	-149.367	7.65239	-149.643	-8.48912	-92.0545	-3.19672	-88.7845	3.84129
-193.757	-9.03577	-194.362	11.7024	-149.323	7.64871	-149.609	-8.50311	-91.8056	-3.18383	-88.6004	3.83466
-193.754	-9.03541	-194.353	11.7006	-149.333	7.6546	-149.622	-8.49685	-91.7648	-3.17353	-88.4525	3.83209
-193.697	-9.04019	-194.303	11.6925	-149.228	7.64246	-149.526	-8.48139	-91.6127	-3.15917	-88.4068	3.83025
-193.714	-9.0343	-194.329	11.702	-149.231	7.64466	-149.52	-8.49096	-91.4806	-3.14997	-88.1355	3.81258
-193.68	-9.02105	-194.286	11.6961	-149.207	7.64025	-149.493	-8.47734	-91.4165	-3.1231	-88.0737	3.8111
-193.665	-9.02988	-194.262	11.6855	-149.112	7.63399	-149.403	-8.48507	-91.1603	-3.08776	-87.996	3.81479
-193.677	-9.02952	-194.276	11.6928	-149.132	7.63031	-149.414	-8.48839	-91.0893	-3.08444	-87.7026	3.71429
-193.625	-9.0251	-194.207	11.67	-149.035	7.62331	-149.344	-8.4674	-91.0046	-3.05941	-87.693	3.79712
-193.627	-9.02657	-194.219	11.6711	-148.997	7.63252	-149.304	-8.45452	-90.7628	-3.03732	-87.4637	3.71613
-193.601	-9.02583	-194.207	11.6615	-149.012	7.62994	-149.313	-8.4582	-90.7337	-3.02628	-87.3448	3.69662
-193.567	-9.00632	-194.158	11.6719	-148.9	7.61963	-149.193	-8.41992	-90.5504	-2.99536	-87.2892	3.70214
-193.588	-9.01185	-194.186	11.6696	-148.909	7.61521	-149.203	-8.42249	-90.4108	-2.98579	-87.0002	3.68926
-193.539	-9.00191	-194.118	11.6667	-148.882	7.6211	-149.168	-8.40077	-90.3475	-2.95045	-86.9598	3.68079
-193.53	-8.99602	-194.109	11.6715	-148.801	7.62442	-149.088	-8.39562	-90.0858	-2.93278	-86.8563	3.68668
-193.544	-8.99418	-194.126	11.6612	-148.825	7.62037	-149.11	-8.39452	-90.042	-2.91032	-86.6023	3.6738
-193.484	-8.98166	-194.053	11.6619	-148.73	7.60675	-149.01	-8.37795	-89.9341	-2.87314	-86.564	3.67122
-193.495	-8.98866	-194.063	11.6505	-148.708	7.60896	-148.981	-8.38126	-89.693	-2.8621	-86.363	3.66349
-193.481	-8.98166	-194.045	11.6531	-148.711	7.59939	-148.997	-8.36359	-89.6591	-2.85327	-86.2073	3.64877
-193.425	-8.97651	-193.99	11.6376	-148.592	7.58724	-148.892	-8.3658	-89.4696	-2.80762	-86.1786	3.65097
-193.449	-8.97908	-194.019	11.6391	-148.597	7.58208	-148.879	-8.36764	-89.3282	-2.78885	-85.8852	3.64398
-193.392	-8.97209	-193.962	11.6372	-148.557	7.58282	-148.861	-8.34372	-89.2734	-2.76713	-85.8127	3.63846
-193.361	-8.96878	-193.939	11.6207	-148.47	7.55742	-148.778	-8.35881	-89.0267	-2.73068	-85.7538	3.63588
-193.393	-8.98277	-193.957	11.6306	-148.481	7.56478	-148.794	-8.3577	-88.9575	-2.72811	-85.4501	3.61416
-193.309	-8.96362	-193.899	11.6152	-148.41	7.56147	-148.726	-8.34961	-88.8622	-2.71228	-85.4126	3.60422
-193.318	-8.96031	-193.894	11.6266	-148.36	7.55705	-148.666	-8.34924	-88.5842	-2.69608	-85.234	3.60091
-193.311	-8.96105	-193.905	11.6185	-148.381	7.553	-148.688	-8.35255	-88.5485	-2.69314	-85.0441	3.60275
-193.235	-8.95516	-193.839	11.6199	-148.245	7.54086	-148.558	-8.32163	-88.4024	-2.63571	-85.0106	3.59907
-193.262	-8.96362	-193.861	11.6233	-148.231	7.53901	-148.546	-8.32421	-88.2305	-2.63092	-84.7514	3.58103
-193.226	-8.95258	-193.829	11.6225	-148.233	7.54417	-148.533	-8.32752	-88.1815	-2.61326	-84.6598	3.57146
-193.191	-8.95479	-193.801	11.6049	-148.121	7.5346	-148.429	-8.2977	-87.9051	-2.58675	-84.556	3.55858
-193.22	-8.95111	-193.823	11.6152	-148.136	7.53165	-148.456	-8.30654	-87.8005	-2.59043	-84.2865	3.55784
-193.149	-8.93822	-193.763	11.6218	-148.076	7.53202	-148.383	-8.2815	-87.7247	-2.55141	-84.2202	3.52802
-193.158	-8.94559	-193.766	11.6144	-148.028	7.52061	-148.322	-8.27046	-87.4821	-2.48184	-84.0888	3.53759
-193.156	-8.93417	-193.766	11.6137	-148.033	7.51766	-148.345	-8.2712	-87.439	-2.47521	-83.847	3.51183
-193.093	-8.93822	-193.71	11.6181	-147.927	7.50846	-148.244	-8.2712	-87.2671	-2.43288	-83.791	3.5041
-193.106	-8.9408	-193.724	11.6141	-147.918	7.50957	-148.231	-8.2539	-87.051	-2.42478	-83.5738	3.51919
-193.086	-8.93638	-193.693	11.5931	-147.905	7.51398	-148.23	-8.25721	-86.9962	-2.40564	-83.4413	3.48532
-193.047	-8.93859	-193.66	11.6067	-147.785	7.49889	-148.119	-8.2377	-86.7908	-2.38576	-83.3784	3.48017
-193.067	-8.93601	-193.689	11.6001	-147.82	7.50036	-148.138	-8.24064	-86.6572	-2.35263	-83.0706	3.47354
-193.007	-8.92902	-193.632	11.5872	-147.762	7.49558	-148.1	-8.22592	-86.588	-2.32723	-83.0139	3.46802
-193.003	-8.94227	-193.631	11.582	-147.683	7.48527	-148.015	-8.22592	-86.2876	-2.30846	-82.8961	3.46692
-193.013	-8.92755	-193.636	11.5835	-147.696	7.49263	-148.021	-8.2204	-86.2268	-2.30514	-82.6517	3.43968
-192.952	-8.93491	-193.583	11.5758	-147.595	7.48453	-147.914	-8.20346	-86.0914	-2.25545	-82.6108	3.43968
-192.97	-8.9316	-193.615	11.5872	-147.584	7.48417	-147.884	-8.19316	-85.8716	-2.25729	-82.352	3.43452
-192.942	-8.92092	-193.565	11.5769	-147.577	7.47864	-147.894	-8.20494	-85.8109	-2.23594	-82.2125	3.34139
-192.91	-8.91172	-193.526	11.5622	-147.45	7.47128	-147.748	-8.19868	-85.5591	-2.18366	-82.1525	3.34581
-192.932	-8.91724	-193.564	11.5607	-147.466	7.46723	-147.776	-8.18359	-85.4468	-2.17667	-81.8474	3.3101
-192.867	-8.89663	-193.484	11.5522	-147.408	7.46024	-147.71	-8.16886	-85.3772	-2.10636	-81.7977	3.3031
-192.877	-8.90804	-193.48	11.5456	-147.339	7.46097	-147.656	-8.17107	-85.0787	-2.10452	-81.6434	3.3031
-192.868	-8.90951	-193.493	11.5437	-147.365	7.45472	-147.664	-8.17033	-85.0176	-2.07986	-81.4318	3.28102
-192.816	-8.90583	-193.431	11.5334	-147.264	7.44257	-147.568	-8.1626	-84.8534	-2.0493	-81.3872	3.28985
-192.839	-8.89331	-193.456	11.5415	-147.23	7.38257	-147.568	-8.16481	-84.6542	-2.03494	-81.1097	3.27402
-192.806	-8.89736	-193.417	11.529	-147.223	7.38809	-147.554	-8.15156	-84.5895	-1.99592	-81.0114	3.26666
-192.781	-8.89736	-193.384	11.5264	-147.124	7.39214	-147.454	-8.13389	-84.3266	-1.96206	-80.9134	3.25635
-192.785	-8.90583	-193.407	11.5217	-147.141	7.38293	-147.478	-8.12285	-84.2298	-1.94218	-80.6289	3.24347
-192.739	-8.89626	-193.344	11.5084	-147.076	7.38441	-147.417	-8.12101	-84.1326	-1.92451	-80.5855	3.24126
-192.746	-8.88337	-193.341	11.5102	-147.017	7.38404	-147.378	-8.10444	-83.8175	-1.90794	-80.4154	3.23684
-192.734	-8.88411	-193.35	11.5044	-147.031	7.37925	-147.38	-8.10886	-83.7568	-1.89064	-80.1632	3.18752
-192.684	-8.87233	-193.291	11.4889	-146.92	7.37888	-147.288	-8.10186	-83.6066	-1.83322	-80.1205	3.18825
-192.708	-8.87417	-193.307	11.4955	-146.912	7.37852	-147.264	-8.11585	-83.3518	-1.8115	-79.8743	3.18457
-192.666	-8.86607	-193.271	11.4904	-146.902	7.3741	-147.252	-8.09561	-83.3055	-1.75702	-79.7347	3.14923
-192.633	-8.86018	-193.228	11.4786	-146.785	7.36379	-147.111	-8.09524	-83.0261	-1.71505	-79.667	3.14666
-192.648	-8.85687	-193.258	11.4834	-146.798	7.35054	-147.138	-8.09487	-82.9005	-1.71211	-79.335	3.14592
-192.576	-8.85945	-193.191	11.4823	-146.75	7.36269	-147.074	-8.07683	-82.8306	-1.66388	-79.2845	3.13892
-192.571	-8.85061	-193.189	11.4742	-146.674	7.36085	-147.006	-8.05327	-82.4916	-1.62376	-79.1233	3.14408
-192.579	-8.8565	-193.187	11.4786	-146.688	7.35864	-147.021	-8.05622	-82.4363	-1.61456	-78.9021	3.11205
-192.501	-8.8554	-193.132	11.4826	-146.582	7.34244	-146.915	-8.03339	-82.2578	-1.56633	-78.8299	3.10469
-192.52	-8.85466	-193.16	11.4801	-146.575	7.3325	-146.912	-8.03045	-82.0325	-1.56008	-78.5303	3.09033
-192.478	-8.85613	-193.106	11.4801	-146.55	7.32845	-146.889	-8.03413	-81.9762	-1.54204	-78.457	3.08113
-192.459	-8.85024	-193.092	11.4826	-146.446	7.32072	-146.784	-8.0345	-81.6674	-1.47099	-78.3219	3.05904
-192.472	-8.84325	-193.103	11.472	-146.461	7.3152	-146.806	-8.03671	-81.5882	-1.44964	-77.9924	2.95965
-192.394	-8.84509	-193.024	11.49	-146.388	7.32109	-146.716	-8.01646	-81.4513	-1.38375	-77.9527	2.95855
-192.408	-8.84472	-193.047	11.486	-146.352	7.31778	-146.683	-8.02088	-81.1634	-1.36461	-77.7204	2.95487
-192.387	-8.83257	-193.005	11.4823	-146.355	7.31483	-146.688	-8.01536	-81.0912	-1.34362	-77.5761	2.91217
-192.354	-8.8219	-192.98	11.4793	-146.237	7.31078	-146.591	-8.00947	-80.8413	-1.2943	-77.501	2.91916
-192.38	-8.82043	-193.002	11.4893	-146.254	7.30489	-146.595	-8.00947	-80.6793	-1.27883	-77.1785	2.90554
-192.318	-8.83147	-192.942	11.4745	-146.194	7.30673	-146.546	-8.00505	-80.5788	-1.21515	-77.1358	2.90075
-192.319	-8.82668	-192.95	11.4709	-146.136	7.29606	-146.49	-7.98664	-80.2593	-1.16435	-76.9934	2.90259
-192.315	-8.83147	-192.945	11.4712	-146.152	7.29753	-146.507	-7.99327	-80.1717	-1.13564	-76.7611	2.85437
-192.254	-8.84288	-192.896	11.4587	-146.028	7.28244	-146.397	-7.96198	-79.9832	-1.1084	-76.7007	2.85106
-192.276	-8.8473	-192.917	11.4561	-146.027	7.2633	-146.392	-7.96088	-79.7086	-1.13453	-76.3889	2.84112
-192.24	-8.84583	-192.869	11.4263	-146.009	7.2725	-146.358	-7.96308	-79.6261	-1.03882	-76.3021	2.81903
-192.218	-8.84877	-192.845	11.419	-145.904	7.26403	-146.264	-7.93805	-79.3184	-0.961151	-76.2233	2.8183
-192.24	-8.84988	-192.872	11.4204	-145.924	7.25225	-146.285	-7.93621	-79.1881	-0.944954	-75.8949	2.78664
-192.181	-8.81306	-192.799	11.4098	-145.851	7.24968	-146.191	-7.92885	-79.0453	-0.87722	-75.8658	2.77339
-192.181	-8.84472	-192.808	11.4109	-145.801	7.25188	-146.158	-7.92443	-78.7379	-0.833783	-75.6369	2.75829
-192.18	-8.81049	-192.801	11.4053	-145.81	7.24894	-146.152	-7.92406	-78.6352	-0.791081	-75.4826	2.73915
-192.105	-8.83662	-192.743	11.4017	-145.69	7.24268	-146.055	-7.91155	-78.3775	-0.733287	-75.3755	2.70602
-192.135	-8.84141	-192.772	11.3921	-145.699	7.23863	-146.043	-7.91302	-78.1342	-0.711568	-75.0991	2.71301
-192.08	-8.82484	-192.732	11.3932	-145.66	7.23385	-146.017	-7.90676	-78.0304	-0.625061	-74.9768	2.59706
-192.066	-8.81895	-192.712	11.3884	-145.563	7.23753	-145.908	-7.9167	-77.6718	-0.580887	-74.8822	2.59816
-192.086	-8.82411	-192.719	11.3866	-145.588	7.23164	-145.949	-7.90455	-77.5489	-0.541867	-74.5631	2.55472
-192.028	-8.82374	-192.669	11.3763	-145.502	7.2298	-145.847	-7.90087	-77.3943	-0.47487	-74.5358	2.54847
-192.032	-8.82079	-192.676	11.3722	-145.454	7.24636	-145.811	-7.90345	-77.0541	-0.430328	-74.2723	2.52086
-192.021	-8.81969	-192.657	11.37	-145.468	7.24452	-145.818	-7.89646	-76.9672	-0.395357	-74.1482	2.50724
-191.985	-8.81159	-192.614	11.3575	-145.333	7.21949	-145.702	-7.89057	-76.6698	-0.313635	-74.0731	2.50245
-192.003	-8.823	-192.642	11.3578	-145.35	7.22133	-145.713	-7.88909	-76.4924	-0.263203	-73.7451	2.47963
-191.954	-8.79429	-192.574	11.3523	-145.301	7.20513	-145.669	-7.85964	-76.3632	-0.185162	-73.6866	2.45165
-191.951	-8.79687	-192.579	11.3413	-145.222	7.20219	-145.593	-7.85596	-75.9391	-0.150191	-73.522	2.44981
-191.956	-8.79466	-192.583	11.3343	-145.24	7.20035	-145.615	-7.85375	-75.8254	-0.112643	-73.2798	2.43177
-191.886	-8.77588	-192.512	11.3266	-145.124	7.20145	-145.505	-7.82688	-75.6314	-0.054113	-73.2312	2.42441
-191.91	-8.78803	-192.531	11.3347	-145.113	7.1974	-145.495	-7.82799	-75.2953	-0.00883478	-72.9246	2.41631
-191.874	-8.78398	-192.493	11.3163	-145.101	7.1871	-145.47	-7.82651	-75.1999	0.0625797	-72.7781	2.38502
-191.837	-8.76963	-192.465	11.3306	-144.988	7.17752	-145.377	-7.83314	-74.8723	0.107122	-72.6964	2.39938
-191.868	-8.76999	-192.483	11.3034	-145.017	7.1801	-145.391	-7.82283	-74.7133	0.122583	-72.3456	2.3611
-191.794	-8.76484	-192.412	11.3192	-144.943	7.17348	-145.327	-7.80737	-74.5627	0.166757	-72.2822	2.35521
-191.795	-8.76116	-192.421	11.317	-144.886	7.16243	-145.265	-7.8059	-74.1898	0.217188	-72.0481	2.37987
-191.793	-8.75527	-192.417	11.3151	-144.904	7.16096	-145.294	-7.80406	-74.1184	0.236699	-71.835	2.36919
-191.73	-8.75564	-192.37	11.3107	-144.782	7.15617	-145.157	-7.78565	-73.864	0.268357	-71.7702	2.38686
-191.766	-8.75527	-192.404	11.3126	-144.797	7.15323	-145.166	-7.78565	-73.6354	0.230809	-71.401	2.38281
-191.709	-8.74717	-192.347	11.3163	-144.755	7.16317	-145.121	-7.76798	-73.5265	0.25989	-71.2633	2.36919
-191.698	-8.75232	-192.335	11.3107	-144.665	7.16501	-145.028	-7.77755	-73.1838	0.308113	-71.1223	2.38208
-191.71	-8.73944	-192.345	11.3085	-144.681	7.16538	-145.059	-7.75694	-73.0741	0.295965	-70.7476	2.39533
-191.641	-8.74054	-192.276	11.307	-144.571	7.15581	-144.958	-7.75547	-72.9397	0.308113	-70.6736	2.39717
-191.659	-8.73834	-192.294	11.3037	-144.537	7.14403	-144.925	-7.76172	-72.5675	0.310322	-70.4045	2.40159
-191.638	-8.73429	-192.271	11.3048	-144.541	7.14071	-144.926	-7.74369	-72.4991	0.321733	-70.1818	2.37508
-191.592	-8.73944	-192.21	11.2868	-144.43	7.13151	-144.824	-7.73154	-72.2579	0.355968	-70.0787	2.39018
-191.603	-8.73281	-192.25	11.296	-144.439	7.12893	-144.808	-7.74921	-72.0426	0.328359	-69.6914	2.40196
-191.556	-8.73539	-192.189	11.2787	-144.402	7.12194	-144.786	-7.73338	-71.9421	0.351919	-69.5979	2.40601
-191.554	-8.7284	-192.172	11.2765	-144.317	7.10685	-144.692	-7.7308	-71.5788	0.371061	-69.4282	2.39791
-191.561	-8.72803	-192.176	11.2706	-144.335	7.11163	-144.708	-7.72234	-71.4551	0.364067	-69.0546	2.38392
-191.49	-8.72508	-192.124	11.2721	-144.225	7.10464	-144.624	-7.72381	-71.3067	0.377687	-68.9482	2.40711
-191.508	-8.73466	-192.136	11.2758	-144.19	7.0877	-144.591	-7.71755	-70.929	0.400142	-68.6894	2.40232
-191.478	-8.7284	-192.128	11.261	-144.187	7.09801	-144.598	-7.72234	-70.8687	0.431432	-68.4825	2.41558
-191.437	-8.73281	-192.084	11.2673	-144.08	7.08991	-144.486	-7.67559	-70.5863	0.447629	-68.3191	2.40232
-191.457	-8.72214	-192.104	11.2643	-144.094	7.08697	-144.492	-7.67264	-70.3691	0.415971	-67.9521	2.41226
-191.405	-8.71735	-192.041	11.2504	-144.056	7.09286	-144.451	-7.66786	-70.2351	0.449101	-67.8321	2.41079
-191.394	-8.72067	-192.041	11.2448	-143.975	7.09139	-144.353	-7.6454	-69.8832	0.463826	-67.6495	2.42294
-191.407	-8.71551	-192.045	11.2397	-143.99	7.08881	-144.377	-7.64393	-69.7459	0.456096	-67.2394	2.41631
-191.338	-8.71846	-191.984	11.2371	-143.872	7.08807	-144.279	-7.62736	-69.6112	0.472661	-67.1592	2.42699
-191.35	-8.71551	-192.007	11.2489	-143.837	7.08954	-144.239	-7.63178	-69.2243	0.488122	-66.9011	2.43546
-191.324	-8.72288	-191.983	11.2412	-143.839	7.09543	-144.247	-7.62258	-69.1323	0.496957	-66.6618	2.4211
-191.292	-8.70373	-191.93	11.2408	-143.709	7.08513	-144.124	-7.62074	-68.8698	0.519412	-66.5021	2.42257
-191.313	-8.69895	-191.957	11.2261	-143.724	7.07629	-144.131	-7.61227	-68.6176	0.525301	-66.1321	2.43141
-191.269	-8.69858	-191.905	11.2312	-143.696	7.06856	-144.098	-7.5946	-68.4969	0.532664	-65.9871	2.43067
-191.243	-8.7133	-191.9	11.2261	-143.602	7.06194	-144.01	-7.6119	-68.1085	0.550333	-65.7993	2.42625
-191.268	-8.70852	-191.917	11.2305	-143.611	7.0185	-144.021	-7.59939	-67.9701	0.5334	-65.3734	2.43067
-191.195	-8.70594	-191.831	11.2187	-143.506	6.99678	-143.944	-7.58761	-67.8199	0.565794	-65.281	2.44944
-191.208	-8.70705	-191.851	11.2213	-143.475	6.99199	-143.899	-7.60049	-67.411	0.582359	-65.0101	2.44171
-191.187	-8.70521	-191.828	11.2139	-143.476	6.9839	-143.919	-7.59828	-67.3233	0.587881	-64.7193	2.42183
-191.139	-8.68974	-191.784	11.2058	-143.355	6.99163	-143.781	-7.57951	-67.0469	0.61733	-64.5945	2.45533
-191.172	-8.68165	-191.796	11.204	-143.355	6.98353	-143.786	-7.58981	-66.8109	0.607391	-64.219	2.44466
-191.113	-8.68349	-191.75	11.2051	-143.324	6.98647	-143.737	-7.56773	-66.6409	0.611072	-64.0582	2.45386
-191.09	-8.68201	-191.738	11.2073	-143.23	6.97985	-143.648	-7.55374	-66.2455	0.616594	-63.8741	2.44908
-191.107	-8.67576	-191.753	11.2066	-143.245	6.97138	-143.667	-7.55963	-66.1038	0.598557	-63.453	2.43693
-191.042	-8.68128	-191.684	11.2018	-143.155	6.97727	-143.573	-7.52908	-65.9514	0.638313	-63.3495	2.44319
-191.057	-8.68128	-191.703	11.204	-143.113	6.96954	-143.535	-7.52908	-65.5251	0.665922	-63.0175	2.47742
-191.028	-8.66508	-191.668	11.1999	-143.115	6.97212	-143.53	-7.51582	-65.4183	0.661504	-62.7628	2.4373
-190.975	-8.6695	-191.629	11.1889	-142.98	6.97028	-143.419	-7.51656	-65.1224	0.698684	-62.6251	2.46601
-191.004	-8.67686	-191.651	11.1896	-142.992	6.97432	-143.436	-7.50588	-64.8761	0.688745	-62.1624	2.46012
-190.927	-8.66324	-191.59	11.1915	-142.93	6.95886	-143.376	-7.49116	-64.7178	0.71709	-62.0409	2.45239
-190.935	-8.6533	-191.587	11.187	-142.857	6.93935	-143.294	-7.49484	-64.2993	0.738809	-61.8495	2.49325
-190.939	-8.65735	-191.581	11.1845	-142.877	6.95003	-143.323	-7.49006	-64.1553	0.710096	-61.4692	2.45607
-190.868	-8.65514	-191.511	11.1661	-142.769	6.93751	-143.21	-7.49337	-63.9496	0.738809	-61.2936	2.46343
-190.896	-8.65956	-191.535	11.1716	-142.749	6.9331	-143.189	-7.4849	-63.5781	0.730342	-60.9071	2.46012
-190.852	-8.64999	-191.488	11.162	-142.729	6.92721	-143.168	-7.49999	-63.4486	0.770099	-60.6917	2.43509
-190.829	-8.63416	-191.451	11.1495	-142.623	6.92684	-143.048	-7.4676	-63.0639	0.803965	-60.5353	2.47521
-190.849	-8.63085	-191.465	11.1565	-142.645	6.92463	-143.074	-7.47239	-62.861	0.782614	-60.0553	2.47742
-190.778	-8.63195	-191.419	11.1502	-142.553	6.92463	-142.977	-7.44625	-62.7039	0.812432	-59.9297	2.44503
-190.779	-8.63821	-191.426	11.1407	-142.514	6.91653	-142.941	-7.44883	-62.2437	0.832678	-59.6592	2.50061
-190.764	-8.63416	-191.412	11.1436	-142.523	6.90806	-142.944	-7.43189	-62.1211	0.836359	-59.3201	2.46564
-190.717	-8.62201	-191.365	11.1418	-142.405	6.91911	-142.83	-7.42527	-61.8399	0.867281	-59.1482	2.45681
-190.745	-8.62312	-191.378	11.1337	-142.402	6.91138	-142.828	-7.43631	-61.5263	0.859919	-58.7076	2.48
-190.692	-8.62827	-191.334	11.123	-142.365	6.89812	-142.787	-7.41901	-61.3775	0.88311	-58.5563	2.47963
-190.683	-8.62569	-191.315	11.1237	-142.276	6.89702	-142.711	-7.40576	-60.906	0.898203	-58.3141	2.47779
-190.69	-8.61575	-191.321	11.1138	-142.289	6.87972	-142.741	-7.40833	-60.7753	0.892313	-57.8576	2.47558
-190.623	-8.61796	-191.27	11.1031	-142.181	6.8834	-142.624	-7.38404	-60.5471	0.935751	-57.7122	2.47006
-190.641	-8.61796	-191.289	11.1127	-142.149	6.87567	-142.616	-7.38514	-60.1064	0.948267	-57.3378	2.48662
-190.612	-8.6117	-191.253	11.091	-142.153	6.87677	-142.598	-7.38257	-59.9677	0.940168	-57.086	2.49067
-190.569	-8.60581	-191.233	11.0987	-142.019	6.85653	-142.506	-7.36637	-59.5962	0.962991	-56.8814	2.48883
-190.598	-8.60618	-191.255	11.0917	-142.037	6.85579	-142.524	-7.36195	-59.3345	0.948267	-56.3962	2.48552
-190.544	-8.60692	-191.195	11.0954	-141.975	6.85984	-142.44	-7.35753	-59.146	1.00348	-56.2177	2.4627
-190.529	-8.60618	-191.187	11.1013	-141.894	6.85211	-142.352	-7.35201	-58.6502	0.993913	-55.9754	2.49693
-190.539	-8.60287	-191.197	11.1002	-141.922	6.85211	-142.373	-7.34428	-58.5199	0.988759	-55.4888	2.473
-190.478	-8.61207	-191.151	11.0958	-141.797	6.85137	-142.239	-7.31336	-58.2555	1.03919	-55.3467	2.48073
-190.511	-8.59514	-191.164	11.1038	-141.78	6.84806	-142.236	-7.31189	-57.798	1.00201	-54.9366	2.50871
-190.453	-8.60729	-191.126	11.098	-141.777	6.8569	-142.217	-7.30158	-57.661	1.02925	-54.6727	2.48589
-190.427	-8.59735	-191.072	11.0987	-141.655	6.84769	-142.1	-7.3071	-57.2521	1.07895	-54.4433	2.51313
-190.453	-8.6014	-191.114	11.0994	-141.673	6.84364	-142.111	-7.30268	-56.9811	1.0495	-53.9206	2.4903
-190.379	-8.60029	-191.01	11.0685	-141.605	6.84769	-142.038	-7.30195	-56.7809	1.10251	-53.7796	2.49067
-190.385	-8.59919	-191.02	11.0681	-141.541	6.83775	-141.989	-7.29716	-56.2298	1.08778	-53.4399	2.51129
-190.372	-8.59183	-191.007	11.0707	-141.557	6.83849	-141.998	-7.28575	-56.1039	1.0933	-52.9676	2.46012
-190.326	-8.58925	-190.946	11.0803	-141.423	6.83481	-141.876	-7.27544	-55.7807	1.16766	-52.8214	2.4811
-190.34	-8.5841	-190.977	11.0685	-141.429	6.8245	-141.876	-7.27802	-55.3463	1.14815	-52.3532	2.51828
-190.302	-8.57894	-190.927	11.0648	-141.397	6.82156	-141.854	-7.26403	-55.1869	1.19895	-52.0723	2.4811
-190.271	-8.57821	-190.901	11.0689	-141.283	6.80978	-141.765	-7.25998	-54.7434	1.22546	-51.8242	2.51975
-190.289	-8.57526	-190.925	11.0718	-141.307	6.80241	-141.775	-7.26661	-54.4816	1.19306	-51.2521	2.51534
-190.215	-8.57084	-190.837	11.0611	-141.21	6.80646	-141.7	-7.24194	-54.203	1.20448	-51.0858	2.4903
-190.231	-8.56201	-190.867	11.0641	-141.157	6.79137	-141.639	-7.2298	-53.667	1.20926	-50.7511	2.5065
-190.212	-8.56753	-190.849	11.0545	-141.173	6.79027	-141.653	-7.23201	-53.4958	1.22362	-50.2844	2.48184
-190.163	-8.54802	-190.788	11.0641	-141.044	6.798	-141.498	-7.19703	-53.1744	1.29061	-50.0911	2.51129
-190.179	-8.56127	-190.816	11.0553	-141.036	6.78916	-141.51	-7.20513	-52.7091	1.26374	-49.5614	2.51202
-190.131	-8.5333	-190.761	11.0534	-141.007	6.78879	-141.473	-7.1974	-52.461	1.29982	-49.3026	2.4811
-190.104	-8.52888	-190.737	11.0538	-140.902	6.79063	-141.368	-7.17937	-51.9512	1.33111	-49.0254	2.50981
-190.126	-8.52998	-190.767	11.074	-140.916	6.7829	-141.389	-7.16979	-51.6924	1.31233	-48.3967	2.50208
-190.054	-8.52814	-190.696	11.0424	-140.821	6.78695	-141.293	-7.18341	-51.4252	1.37013	-48.2439	2.49914
-190.07	-8.51931	-190.694	11.0497	-140.775	6.77665	-141.259	-7.18415	-50.8373	1.37123	-47.8187	2.51423
-190.036	-8.51783	-190.666	11.0232	-140.786	6.7726	-141.258	-7.17532	-50.658	1.38043	-47.3843	2.47852
-190.007	-8.52225	-190.622	11.0243	-140.651	6.76708	-141.124	-7.17716	-50.2612	1.40804	-47.1469	2.51497
-190.015	-8.51747	-190.654	11.0247	-140.668	6.77112	-141.125	-7.18268	-49.8305	1.39221	-46.5388	2.51939
-189.963	-8.51452	-190.601	11.0184	-140.627	6.76818	-141.095	-7.16574	-49.5776	1.41614	-46.2804	2.48736
-189.948	-8.52741	-190.592	11.0015	-140.525	6.74168	-141.012	-7.17642	-48.9963	1.45553	-45.963	2.50797
-189.959	-8.5101	-190.601	11.0118	-140.535	6.74499	-141.021	-7.17311	-48.739	1.41209	-45.3236	2.50392
-189.891	-8.51158	-190.535	11.017	-140.428	6.74241	-140.915	-7.15397	-48.4287	1.47541	-45.1156	2.4892
-189.903	-8.50716	-190.562	10.9997	-140.408	6.7402	-140.885	-7.14513	-47.7801	1.45663	-44.6393	2.52233
-189.868	-8.5009	-190.537	11.0022	-140.398	6.74278	-140.877	-7.14697	-47.5997	1.47799	-44.2252	2.49325
-189.819	-8.49096	-190.495	11.0067	-140.269	6.73689	-140.756	-7.10906	-47.106	1.54351	-43.8976	2.51018
-189.856	-8.49501	-190.515	10.9982	-140.272	6.74352	-140.761	-7.11568	-46.6952	1.50007	-43.221	2.50945
-189.778	-8.49759	-190.454	11.003	-140.216	6.74057	-140.698	-7.1039	-46.3691	1.57001	-42.9901	2.48699
-189.776	-8.49059	-190.458	11.0034	-140.136	6.71885	-140.631	-7.09654	-45.7367	1.56891	-42.5848	2.51534
-189.781	-8.49096	-190.461	10.9997	-140.153	6.71223	-140.646	-7.09617	-45.4624	1.55198	-41.8921	2.48331
-189.717	-8.48544	-190.398	11.0015	-140.044	6.71186	-140.535	-7.08734	-45.0961	1.62486	-41.6852	2.4973
-189.741	-8.50053	-190.416	11.0008	-140.027	6.65959	-140.524	-7.08108	-44.4269	1.60057	-41.0332	2.5135
-189.701	-8.49133	-190.38	10.9971	-140.009	6.71149	-140.488	-7.06194	-44.2005	1.63701	-40.671	2.48957
-189.667	-8.48176	-190.36	10.9978	-139.897	6.6975	-140.383	-7.05384	-43.5858	1.66536	-40.2937	2.5054
-189.674	-8.48029	-190.361	10.9967	-139.901	6.69713	-140.38	-7.05531	-43.2184	1.63812	-39.542	2.50135
-189.61	-8.47292	-190.29	10.9934	-139.799	6.63087	-140.303	-7.0439	-42.8381	1.68229	-39.2619	2.47926
-189.611	-8.4825	-190.304	10.989	-139.739	6.64192	-140.248	-7.04463	-42.0754	1.69628	-38.8069	2.53448
-189.627	-8.44568	-190.287	10.9776	-139.756	6.63603	-140.255	-7.04463	-41.7978	1.69886	-38.1266	2.49399
-189.552	-8.47403	-190.21	10.9901	-139.634	6.62903	-140.124	-7.0347	-41.3495	1.76622	-37.8052	2.50429
-189.564	-8.46004	-190.251	10.9802	-139.628	6.6283	-140.125	-7.03433	-40.6526	1.73493	-37.0789	2.5411
-189.532	-8.46409	-190.185	10.9853	-139.595	6.62646	-140.084	-7.02034	-40.3452	1.75996	-36.7097	2.47963
-189.505	-8.46483	-190.166	10.9813	-139.478	6.61357	-139.991	-7.02071	-39.6546	1.81739	-36.2304	2.51166
-189.512	-8.46041	-190.187	10.9809	-139.492	6.60952	-140.008	-7.01261	-39.2711	1.79309	-35.4151	2.5135
-189.457	-8.45562	-190.105	10.9813	-139.396	6.60694	-139.919	-7.00083	-38.7973	1.838	-35.1077	2.50061
-189.461	-8.45084	-190.119	10.9754	-139.362	6.60842	-139.875	-7.00304	-37.9459	1.87408	-34.4889	2.52675
-189.451	-8.45746	-190.09	10.975	-139.353	6.60106	-139.871	-6.9942	-37.6657	1.86524	-33.7847	2.48
-189.401	-8.45526	-190.039	10.9654	-139.234	6.6029	-139.753	-6.98095	-37.0289	1.9396	-33.397	2.52123
-189.422	-8.44458	-190.078	10.9577	-139.247	6.59296	-139.765	-6.99604	-36.328	1.9131	-32.5441	2.54699
-189.364	-8.44421	-190.01	10.9529	-139.197	6.59038	-139.722	-6.97911	-35.9312	1.9639	-32.162	2.48294
-189.357	-8.449	-189.995	10.9599	-139.096	6.58375	-139.631	-6.96549	-35.118	1.99629	-31.5462	2.53926
-189.36	-8.43022	-190.002	10.9643	-139.117	6.56645	-139.654	-6.93126	-34.7145	1.96279	-30.5578	2.51313
-189.297	-8.42544	-189.944	10.9404	-139.015	6.58302	-139.541	-6.93457	-34.1244	2.03789	-30.2533	2.51865
-189.318	-8.42654	-189.952	10.95	-138.985	6.57897	-139.517	-6.92757	-33.1585	2.0412	-29.4346	2.56503
-189.289	-8.41771	-189.92	10.9378	-138.977	6.58339	-139.512	-6.91469	-32.8169	2.03789	-28.6955	2.53043
-189.243	-8.42544	-189.882	10.9294	-138.84	6.57897	-139.372	-6.92095	-32.0486	2.13213	-28.1882	2.56246
-189.272	-8.42728	-189.915	10.9316	-138.854	6.57639	-139.388	-6.92168	-31.2947	2.08059	-27.1045	2.57276
-189.213	-8.41623	-189.853	10.9117	-138.801	6.57197	-139.327	-6.91579	-30.761	2.12918	-26.6303	2.53374
-189.215	-8.4166	-189.853	10.9165	-138.714	6.55467	-139.252	-6.90291	-29.7365	2.18219	-25.9048	2.70712
-189.214	-8.41108	-189.85	10.9106	-138.733	6.55614	-139.275	-6.90217	-29.2657	2.13139	-24.7747	2.58344
-189.142	-8.40298	-189.796	10.9073	-138.609	6.54731	-139.158	-6.87567	-28.5409	2.20465	-24.2416	2.58712
-189.166	-8.40998	-189.818	10.9032	-138.605	6.54252	-139.144	-6.86647	-27.4376	2.20281	-23.1855	2.73105
-189.116	-8.40372	-189.777	10.8962	-138.585	6.5359	-139.121	-6.86794	-26.93	2.25066	-22.5093	2.56393
-189.105	-8.38494	-189.75	10.9025	-138.469	6.53038	-139.028	-6.87346	-25.8462	2.37324	-21.6946	2.73179
-189.108	-8.39083	-189.769	10.8959	-138.5	6.52964	-139.038	-6.8753	-25.1155	2.27532	-20.3506	2.71706
-189.04	-8.39341	-189.703	10.8929	-138.399	6.54105	-138.94	-6.86021	-24.3307	2.40895	-19.7164	2.70897
-189.063	-8.37979	-189.731	10.8995	-138.356	6.52854	-138.911	-6.85101	-22.8984	2.3957	-18.6573	2.8032
-189.022	-8.3901	-189.702	10.8896	-138.352	6.52633	-138.905	-6.8418	-22.2914	2.41226	-17.4716	2.60589
-188.989	-8.37464	-189.664	10.8951	-138.214	6.51897	-138.769	-6.82561	-21.1903	2.56871	-16.6581	2.77964
-189.009	-8.37979	-189.681	10.8889	-138.235	6.50792	-138.784	-6.82082	-20.0705	2.45497	-15.0189	2.82198
-188.947	-8.38237	-189.625	10.8911	-138.143	6.51087	-138.705	-6.80573	-19.2643	2.59043	-13.9738	2.734
-188.943	-8.36728	-189.625	10.8881	-138.077	6.50792	-138.642	-6.79027	-17.7197	2.65191	-13.0693	2.86873
-188.939	-8.36838	-189.631	10.883	-138.09	6.49798	-138.647	-6.78585	-16.629	2.56945	-11.1165	2.78517
-188.888	-8.36728	-189.579	10.8903	-137.966	6.49577	-138.528	-6.77849	-15.6351	2.76381	-9.91272	2.77044
-188.9	-8.36691	-189.609	10.8885	-137.961	6.49909	-138.524	-6.7807	-13.708	2.69498	-8.78003	2.87314
-188.877	-8.3577	-189.551	10.876	-137.939	6.49283	-138.502	-6.77738	-12.562	2.73142	-6.37255	2.51902
-188.849	-8.35145	-189.525	10.8716	-137.82	6.47479	-138.382	-6.79248	-11.4187	2.89155	-5.27372	2.58712
-188.868	-8.35807	-189.544	10.8675	-137.836	6.48436	-138.403	-6.78106	-9.20005	2.67179	-3.5248	2.53301
-188.799	-8.34188	-189.473	10.8683	-137.755	6.47774	-138.318	-6.78401	-8.17006	2.78332	-0.861116	2.09421
-188.805	-8.34629	-189.484	10.862	-137.702	6.47332	-138.253	-6.77297	-6.07621	2.79253
-188.789	-8.35145	-189.467	10.8543	-137.709	6.47332	-138.265	-6.7656	-3.65475	2.3206
-188.746	-8.34887	-189.417	10.8605	-137.585	6.4781	-138.132	-6.74388	-3.33412	2.47705
-188.77	-8.34813	-189.445	10.8587	-137.582	6.46743	-138.129	-6.74536
-188.716	-8.33893	-189.383	10.8513	-137.542	6.47332	-138.104	-6.72511
-188.694	-8.33599	-189.363	10.8432	-137.43	6.46596	-137.988	-6.71075
-188.718	-8.33856	-189.381	10.8458	-137.44	6.46154	-138.003	-6.6975
-188.646	-8.3323	-189.292	10.8381	-137.358	6.44755	-137.916	-6.68388
-188.659	-8.33709	-189.314	10.8414	-137.301	6.4516	-137.877	-6.68903
-188.64	-8.32752	-189.289	10.8289	-137.304	6.44829	-137.874	-6.6721
-188.589	-8.3393	-189.244	10.816	-137.172	6.43614	-137.761	-6.65848
-188.613	-8.33672	-189.262	10.8197	-137.179	6.43688	-137.749	-6.67247
-188.555	-8.32936	-189.197	10.8252	-137.114	6.43135	-137.721	-6.65517
-188.537	-8.3404	-189.2	10.82	-137.028	6.41994	-137.601	-6.66437
-188.552	-8.33157	-189.204	10.8119	-137.046	6.41737	-137.632	-6.6559
-188.48	-8.32126	-189.14	10.8141	-136.95	6.41884	-137.513	-6.63934
-188.494	-8.32052	-189.157	10.8123	-136.913	6.41663	-137.473	-6.64044
-188.48	-8.31353	-189.133	10.8105	-136.92	6.41663	-137.474	-6.62535
-188.417	-8.30985	-189.089	10.8002	-136.78	6.41295	-137.334	-6.61725
-188.445	-8.31648	-189.118	10.8024	-136.777	6.41	-137.336	-6.62241
-188.377	-8.31574	-189.052	10.8038	-136.717	6.41184	-137.282	-6.60805
-188.372	-8.29954	-189.039	10.8075	-136.633	6.41884	-137.207	-6.60805
-188.37	-8.30138	-189.056	10.7983	-136.641	6.41479	-137.219	-6.59185
-188.295	-8.30101	-188.996	10.7954	-136.528	6.40301	-137.118	-6.55688
-188.325	-8.31353	-189.008	10.7935	-136.498	6.39565	-137.097	-6.56388
-188.286	-8.2966	-188.976	10.7987	-136.487	6.39307	-137.089	-6.54841
-188.255	-8.28703	-188.946	10.7954	-136.361	6.38387	-136.976	-6.54032
-188.274	-8.29917	-188.974	10.7965	-136.365	6.39197	-136.993	-6.54437
-188.213	-8.28334	-188.901	10.7847	-136.312	6.39381	-136.937	-6.52486
-188.205	-8.27193	-188.902	10.7821	-136.227	6.37798	-136.837	-6.51712
-188.22	-8.27561	-188.904	10.7799	-136.242	6.38092	-136.845	-6.51602
-188.149	-8.26899	-188.843	10.7829	-136.142	6.3673	-136.722	-6.5013
-188.166	-8.2642	-188.864	10.7696	-136.096	6.35736	-136.681	-6.49504
-188.146	-8.25242	-188.841	10.7674	-136.108	6.34963	-136.687	-6.48694
-188.104	-8.25794	-188.785	10.7593	-135.963	6.36215	-136.546	-6.46706
-188.129	-8.25684	-188.817	10.7633	-135.973	6.35847	-136.554	-6.46706
-188.079	-8.26383	-188.754	10.7575	-135.927	6.36362	-136.509	-6.47037
-188.055	-8.26126	-188.736	10.7501	-135.818	6.36804	-136.415	-6.47037
-188.069	-8.25316	-188.759	10.7541	-135.835	6.35773	-136.431	-6.46485
-188.018	-8.2469	-188.685	10.7343	-135.726	6.34227	-136.338	-6.46043
-188.023	-8.24285	-188.693	10.7475	-135.664	6.28668	-136.28	-6.45381
-188.015	-8.24506	-188.679	10.7379	-135.668	6.28263	-136.28	-6.44866
-187.962	-8.23402	-188.628	10.7357	-135.55	6.33049	-136.191	-6.44019
-187.985	-8.2377	-188.651	10.7306	-135.541	6.2738	-136.174	-6.42694
-187.934	-8.21598	-188.606	10.7199	-135.52	6.33785	-136.14	-6.42657
-187.91	-8.21782	-188.583	10.728	-135.385	6.25834	-136.019	-6.41184
-187.931	-8.21892	-188.607	10.7148	-135.39	6.26128	-136.023	-6.41258
-187.859	-8.19905	-188.52	10.7184	-135.317	6.2657	-135.931	-6.39197
-187.861	-8.21488	-188.533	10.7133	-135.257	6.2657	-135.869	-6.38644
-187.86	-8.20494	-188.516	10.6945	-135.277	6.25944	-135.863	-6.38423
-187.784	-8.18874	-188.454	10.6776	-135.141	6.32313	-135.737	-6.37503
-187.805	-8.19794	-188.47	10.672	-135.112	6.25944	-135.726	-6.37871
-187.769	-8.19573	-188.436	10.6743	-135.077	6.25503	-135.713	-6.37098
-187.739	-8.19389	-188.393	10.6868	-134.94	6.2576	-135.586	-6.36657
-187.759	-8.18911	-188.415	10.6746	-134.956	6.24288	-135.587	-6.35773
-187.68	-8.18359	-188.356	10.6746	-134.899	6.24325	-135.523	-6.34374
-187.685	-8.18138	-188.358	10.6776	-134.828	6.22926	-135.466	-6.35957
-187.667	-8.17917	-188.361	10.6665	-134.843	6.22153	-135.47	-6.34558
-187.613	-8.16997	-188.303	10.6665	-134.727	6.2322	-135.35	-6.32129
-187.631	-8.17549	-188.316	10.6702	-134.693	6.21601	-135.325	-6.32239
-187.591	-8.16592	-188.26	10.6717	-134.669	6.21969	-135.305	-6.31135
-187.554	-8.16739	-188.231	10.6743	-134.546	6.22779	-135.173	-6.30141
-187.577	-8.17254	-188.257	10.661	-134.553	6.21932	-135.179	-6.28668
-187.512	-8.16518	-188.19	10.6732	-134.49	6.22374	-135.117	-6.28484
-187.507	-8.17107	-188.2	10.6757	-134.411	6.22226	-135.032	-6.2819
-187.514	-8.16555	-188.188	10.6717	-134.425	6.22374	-135.044	-6.2727
-187.448	-8.15745	-188.133	10.6698	-134.273	6.21895	-134.943	-6.24546
-187.473	-8.1615	-188.154	10.675	-134.246	6.20975	-134.905	-6.24987
-187.44	-8.15487	-188.123	10.6599	-134.234	6.21269	-134.901	-6.23368
-187.402	-8.14604	-188.082	10.6566	-134.109	6.1965	-134.769	-6.19834
-187.426	-8.1534	-188.109	10.6511	-134.119	6.19392	-134.777	-6.1987
-187.36	-8.13536	-188.043	10.6533	-134.067	6.19834	-134.734	-6.17662
-187.362	-8.13168	-188.037	10.6466	-133.969	6.18692	-134.618	-6.17919
-187.381	-8.12837	-188.066	10.6511	-133.995	6.19024	-134.637	-6.1895
-187.3	-8.11843	-187.985	10.6743	-133.865	6.17919	-134.515	-6.17441
-187.32	-8.12027	-188.005	10.6614	-133.829	6.17146	-134.483	-6.17551
-187.293	-8.11732	-187.973	10.6625	-133.829	6.1733	-134.484	-6.16594
-187.248	-8.1107	-187.924	10.6356	-133.7	6.18177	-134.35	-6.14017
-187.277	-8.11732	-187.959	10.643	-133.704	6.17478	-134.361	-6.14901
-187.225	-8.11217	-187.902	10.6238	-133.651	6.18177	-134.302	-6.13465
-187.221	-8.10923	-187.901	10.6389	-133.551	6.17036	-134.231	-6.13612
-187.216	-8.10481	-187.892	10.6327	-133.557	6.16337	-134.235	-6.12655
-187.155	-8.09266	-187.833	10.6268	-133.438	6.15784	-134.106	-6.11146
-187.192	-8.09929	-187.862	10.619	-133.431	6.14938	-134.096	-6.10778
-187.15	-8.08861	-187.819	10.6168	-133.402	6.15011	-134.066	-6.09306
-187.112	-8.08309	-187.783	10.612	-133.28	6.14054	-133.941	-6.07907
-187.136	-8.0864	-187.813	10.6176	-133.279	6.13944	-133.958	-6.0787
-187.06	-8.04554	-187.738	10.5962	-133.2	6.13649	-133.871	-6.06692
-187.066	-8.05327	-187.748	10.5992	-133.137	6.1214	-133.802	-6.04888
-187.055	-8.04849	-187.737	10.5936	-133.154	6.11551	-133.808	-6.04557
-187.003	-8.03928	-187.681	10.5811	-132.997	6.12508	-133.679	-6.06103
-187.022	-8.04297	-187.704	10.5878	-132.998	6.11809	-133.679	-6.04925
-186.933	-8.0691	-187.645	10.5962	-132.962	6.12803	-133.635	-6.04667
-186.926	-8.02714	-187.639	10.5778	-132.878	6.12508	-133.533	-6.04962
-186.942	-8.03339	-187.64	10.5866	-132.887	6.1225	-133.545	-6.04667
-186.848	-8.06211	-187.574	10.5955	-132.756	6.11551	-133.438	-6.04152
-186.883	-8.03045	-187.597	10.5929	-132.732	6.09894	-133.407	-6.03158
-186.831	-8.03155	-187.552	10.5907	-132.706	6.10226	-133.391	-6.0198
-186.817	-8.02677	-187.538	10.5855	-132.581	6.08091	-133.253	-6.00839
-186.824	-8.02419	-187.55	10.5771	-132.591	6.08606	-133.272	-6.0025
-186.761	-8.02088	-187.472	10.5863	-132.48	6.07023	-133.161	-5.98814
-186.771	-8.01793	-187.478	10.5822	-132.432	6.06103	-133.114	-5.9598
-186.763	-8.01278	-187.457	10.5863	-132.439	6.05772	-133.113	-5.95759
-186.71	-8.03229	-187.388	10.5664	-132.3	6.07097	-132.986	-5.94102
-186.729	-8.02346	-187.429	10.5771	-132.29	6.07575	-132.974	-5.94728
-186.678	-8.01315	-187.371	10.5675	-132.26	6.06766	-132.948	-5.93845
-186.66	-8.02014	-187.352	10.5587	-132.155	6.06766	-132.823	-5.9425
-186.672	-8.00247	-187.369	10.5609	-132.169	6.06066	-132.842	-5.94139
-186.608	-8.00873	-187.307	10.562	-132.066	6.05367	-132.752	-5.93845
-186.621	-8.01241	-187.319	10.5524	-132.011	6.04226	-132.687	-5.93219
-186.612	-8.00431	-187.305	10.552	-132.011	6.0463	-132.689	-5.92814
-186.539	-8.01241	-187.248	10.5462	-131.868	6.03268	-132.562	-5.90752
-186.579	-8.00836	-187.287	10.5384	-131.875	6.03489	-132.562	-5.90937
-186.511	-8.00836	-187.216	10.5513	-131.829	6.02827	-132.513	-5.89096
-186.499	-8.00615	-187.21	10.5399	-131.69	5.99587	-132.413	-5.87071
-186.506	-8.01168	-187.216	10.5318	-131.712	5.99182	-132.416	-5.8685
-186.462	-7.98885	-187.151	10.5292	-131.621	5.99256	-132.328	-5.85857
-186.451	-8.001	-187.158	10.5255	-131.555	5.98704	-132.281	-5.85672
-186.441	-7.99621	-187.145	10.5248	-131.555	5.97968	-132.283	-5.83574
-186.406	-7.98591	-187.108	10.5189	-131.419	5.97526	-132.161	-5.81329
-186.424	-8.00247	-187.13	10.5233	-131.41	5.97489	-132.147	-5.8166
-186.364	-7.99548	-187.057	10.5116	-131.34	5.90016	-132.09	-5.81586
-186.358	-7.9848	-187.052	10.513	-131.226	5.89538	-131.98	-5.80077
-186.362	-7.99032	-187.055	10.5016	-131.261	5.95538	-132.008	-5.79746
-186.289	-7.96492	-186.983	10.4979	-131.152	5.969	-131.879	-5.77537
-186.319	-7.97229	-187.006	10.4939	-131.103	5.96716	-131.832	-5.782
-186.279	-7.96456	-186.968	10.4876	-131.097	5.96311	-131.83	-5.77095
-186.216	-7.96124	-186.935	10.4869	-130.93	5.90237	-131.685	-5.77169
-186.261	-7.96345	-186.96	10.492	-130.938	5.89574	-131.69	-5.77206
-186.184	-7.95425	-186.887	10.4972	-130.87	5.89501	-131.631	-5.75881
-186.189	-7.94505	-186.889	10.4858	-130.78	5.89943	-131.546	-5.76212
-186.183	-7.94946	-186.891	10.4924	-130.784	5.90127	-131.548	-5.75071
-186.112	-7.93511	-186.821	10.4847	-130.648	5.91305	-131.45	-5.74408
-186.136	-7.95278	-186.856	10.4876	-130.617	5.90237	-131.409	-5.74592
-186.095	-7.94173	-186.8	10.4766	-130.603	5.91157	-131.391	-5.7404
-186.065	-7.934	-186.767	10.4729	-130.496	5.90642	-131.228	-5.73488
-186.082	-7.94541	-186.798	10.4795	-130.503	5.90826	-131.241	-5.73561
-186.018	-7.92885	-186.72	10.4655	-130.414	5.90605	-131.156	-5.72641
-186.013	-7.93621	-186.723	10.4696	-130.31	5.88433	-131.087	-5.70543
-186.016	-7.92554	-186.724	10.4611	-130.339	5.90348	-131.086	-5.71647
-185.956	-7.92075	-186.667	10.4582	-130.192	5.89354	-130.965	-5.69291
-185.974	-7.91854	-186.687	10.4541	-130.164	5.87697	-130.948	-5.6907
-185.934	-7.9167	-186.638	10.4608	-130.148	5.88433	-130.928	-5.67635
-185.901	-7.91339	-186.604	10.439	-130.008	5.88544	-130.802	-5.66457
-185.927	-7.90603	-186.617	10.4401	-130.021	5.8847	-130.809	-5.66604
-185.851	-7.91192	-186.544	10.4361	-129.912	5.86004	-130.73	-5.64359
-185.854	-7.90971	-186.556	10.435	-129.849	5.85783	-130.654	-5.65647
-185.862	-7.90271	-186.564	10.4309	-129.855	5.86151	-130.672	-5.65463
-185.811	-7.89461	-186.513	10.4225	-129.738	5.86077	-130.551	-5.61414
-185.817	-7.90014	-186.531	10.4228	-129.714	5.85157	-130.507	-5.61377
-185.787	-7.90124	-186.499	10.4166	-129.696	5.84973	-130.503	-5.60052
-185.751	-7.88136	-186.46	10.407	-129.553	5.84531	-130.321	-5.58837
-185.778	-7.87474	-186.482	10.4066	-129.556	5.84421	-130.344	-5.57364
-185.72	-7.87363	-186.433	10.4111	-129.499	5.84126	-130.287	-5.55708
-185.718	-7.87326	-186.428	10.3993	-129.406	5.83832	-130.187	-5.5464
-185.711	-7.87768	-186.439	10.3945	-129.413	5.83869	-130.188	-5.54383
-185.641	-7.87216	-186.369	10.4015	-129.295	5.8328	-130.073	-5.54493
-185.666	-7.87879	-186.379	10.4007	-129.242	5.82985	-130.027	-5.54162
-185.641	-7.86774	-186.36	10.4011	-129.246	5.84016	-130.025	-5.52984
-185.593	-7.86958	-186.302	10.3915	-129.087	5.83132	-129.88	-5.52652
-185.618	-7.85964	-186.323	10.3846	-129.063	5.81218	-129.854	-5.52505
-185.547	-7.86038	-186.263	10.3956	-129.037	5.82028	-129.829	-5.5118
-185.533	-7.86737	-186.255	10.3941	-128.928	5.79893	-129.704	-5.49965
-185.554	-7.85044	-186.273	10.3875	-128.919	5.80519	-129.706	-5.49781
-185.483	-7.83792	-186.193	10.3801	-128.849	5.80703	-129.624	-5.45916
-185.483	-7.84786	-186.19	10.3897	-128.748	5.79414	-129.532	-5.44701
-185.476	-7.84271	-186.183	10.3834	-128.76	5.79046	-129.533	-5.44848
-185.409	-7.83608	-186.121	10.3739	-128.646	5.78052	-129.426	-5.43854
-185.427	-7.83903	-186.143	10.379	-128.594	5.78273	-129.382	-5.4448
-185.408	-7.82614	-186.116	10.3687	-128.585	5.78384	-129.362	-5.43339
-185.348	-7.82467	-186.072	10.3654	-128.456	5.78641	-129.221	-5.41204
-185.38	-7.82578	-186.099	10.372	-128.437	5.76617	-129.217	-5.42308
-185.31	-7.82136	-186.031	10.3569	-128.386	5.75917	-129.176	-5.40836
-185.298	-7.82504	-186.01	10.3566	-128.261	5.74555	-129.034	-5.41425
-185.317	-7.81621	-186.03	10.3536	-128.276	5.74739	-129.052	-5.41167
-185.236	-7.80848	-185.948	10.3407	-128.18	5.74776	-128.948	-5.38664
-185.25	-7.81473	-185.956	10.3448	-128.122	5.74629	-128.877	-5.38922
-185.233	-7.81216	-185.941	10.3393	-128.126	5.74482	-128.88	-5.38959
-185.185	-7.80848	-185.867	10.3017	-127.974	5.74482	-128.752	-5.37339
-185.202	-7.80663	-185.893	10.3014	-127.952	5.72641	-128.734	-5.38406
-185.143	-7.80627	-185.847	10.2977	-127.935	5.72347	-128.718	-5.36787
-185.123	-7.81363	-185.834	10.2933	-127.799	5.71574	-128.584	-5.35793
-185.14	-7.80553	-185.847	10.2866	-127.805	5.70948	-128.58	-5.36676
-185.066	-7.80811	-185.772	10.2892	-127.732	5.71169	-128.524	-5.33658
-185.06	-7.80774	-185.776	10.28	-127.628	5.6977	-128.418	-5.33547
-185.06	-7.79338	-185.77	10.2767	-127.637	5.70101	-128.419	-5.32443
-184.992	-7.7978	-185.713	10.2785	-127.497	5.70175	-128.284	-5.31633
-185.01	-7.79044	-185.735	10.2771	-127.47	5.68334	-128.256	-5.32406
-184.98	-7.78749	-185.708	10.276	-127.46	5.68702	-128.238	-5.31633
-184.952	-7.77976	-185.665	10.2682	-127.316	5.6907	-128.106	-5.29719
-184.978	-7.78418	-185.684	10.2579	-127.31	5.67414	-128.11	-5.29314
-184.909	-7.79265	-185.629	10.2782	-127.264	5.6734	-128.053	-5.28762
-184.905	-7.78823	-185.628	10.2605	-127.143	5.67046	-127.946	-5.2751
-184.909	-7.77903	-185.626	10.2668	-127.151	5.6815	-127.969	-5.27731
-184.834	-7.78639	-185.563	10.2749	-127.041	5.67561	-127.835	-5.26222
-184.859	-7.78639	-185.587	10.2653	-126.977	5.66052	-127.807	-5.2659
-184.837	-7.78197	-185.564	10.2697	-126.972	5.66236	-127.8	-5.25301
-184.774	-7.78492	-185.512	10.2638	-126.834	5.66162	-127.649	-5.22541
-184.81	-7.78492	-185.54	10.2594	-126.831	5.64616	-127.65	-5.22651
-184.739	-7.77387	-185.461	10.2598	-126.769	5.64984	-127.58	-5.20994
-184.736	-7.77387	-185.452	10.2675	-126.67	5.6388	-127.468	-5.19264
-184.737	-7.77056	-185.457	10.2572	-126.677	5.62555	-127.483	-5.18896
-184.657	-7.77461	-185.368	10.2528	-126.538	5.62187	-127.358	-5.19817
-184.682	-7.76946	-185.389	10.2491	-126.485	5.61009	-127.319	-5.19669
-184.657	-7.75694	-185.351	10.2461	-126.488	5.61671	-127.311	-5.19228
-184.61	-7.77056	-185.302	10.2358	-126.335	5.62481	-127.164	-5.19154
-184.63	-7.76283	-185.337	10.2502	-126.333	5.62297	-127.158	-5.19228
-184.565	-7.75399	-185.262	10.241	-126.26	5.60898	-127.113	-5.18381
-184.551	-7.75731	-185.252	10.2263	-126.128	5.54935	-126.992	-5.18565
-184.569	-7.75915	-185.274	10.2255	-126.143	5.5453	-126.993	-5.18086
-184.492	-7.73853	-185.193	10.2288	-126.042	5.55119	-126.889	-5.15178
-184.513	-7.7481	-185.202	10.2215	-125.976	5.54125	-126.826	-5.14111
-184.486	-7.74553	-185.178	10.2167	-125.974	5.53757	-126.83	-5.12896
-184.427	-7.75068	-185.134	10.2042	-125.809	5.52248	-126.702	-5.0881
-184.459	-7.73743	-185.163	10.2064	-125.811	5.52174	-126.685	-5.09325
-184.38	-7.72749	-185.104	10.1953	-125.772	5.52726	-126.646	-5.0811
-184.381	-7.73412	-185.09	10.1983	-125.657	5.54125	-126.519	-5.08221
-184.391	-7.73596	-185.091	10.1942	-125.663	5.53205	-126.526	-5.0627
-184.329	-7.71461	-185.038	10.1817	-125.508	5.52432	-126.399	-5.06785
-184.335	-7.72307	-185.049	10.1758	-125.459	5.51548	-126.35	-5.0627
-184.318	-7.71129	-185.032	10.1872	-125.454	5.52063	-126.336	-5.0465
-184.266	-7.71277	-184.988	10.1777	-125.326	5.50701	-126.174	-5.03399
-184.287	-7.71203	-185.003	10.1773	-125.311	5.49708	-126.162	-5.04577
-184.232	-7.7054	-184.942	10.171	-125.28	5.49744	-126.113	-5.02478
-184.216	-7.67632	-184.94	10.174	-125.115	5.47941	-125.995	-5.00638
-184.228	-7.67927	-184.953	10.1663	-125.127	5.48088	-126.001	-5.013
-184.162	-7.67963	-184.884	10.1685	-125.026	5.48493	-125.913	-4.97766
-184.17	-7.67779	-184.887	10.1545	-124.957	5.4853	-125.842	-5.0027
-184.162	-7.67706	-184.885	10.1677	-124.961	5.48382	-125.852	-4.9865
-184.107	-7.67117	-184.825	10.1618	-124.819	5.49303	-125.706	-4.96662
-184.127	-7.67301	-184.852	10.1615	-124.767	5.46763	-125.663	-4.96957
-184.082	-7.6616	-184.808	10.1556	-124.736	5.46542	-125.654	-4.95999
-184.062	-7.6546	-184.773	10.1596	-124.606	5.46873	-125.483	-4.94417
-184.085	-7.65644	-184.802	10.1655	-124.596	5.45732	-125.488	-4.93828
-184.008	-7.63546	-184.72	10.1515	-124.53	5.45401	-125.415	-4.91324
-184.013	-7.63325	-184.732	10.1593	-124.437	5.4345	-125.316	-4.93275
-183.989	-7.64466	-184.724	10.1493	-124.442	5.43376	-125.343	-4.90772
-183.944	-7.6465	-184.661	10.1357	-124.288	5.42677	-125.2	-4.893
-183.961	-7.64798	-184.675	10.1438	-124.256	5.42088	-125.178	-4.89042
-183.919	-7.64209	-184.626	10.1346	-124.23	5.41793	-125.159	-4.88821
-183.879	-7.6443	-184.592	10.1464	-124.096	5.43744	-125.025	-4.86944
-183.909	-7.6373	-184.612	10.1353	-124.085	5.43376	-125.039	-4.8779
-183.828	-7.63325	-184.509	10.1309	-123.989	5.43008	-124.939	-4.86318
-183.835	-7.63068	-184.521	10.1236	-123.905	5.43266	-124.837	-4.85582
-183.822	-7.62994	-184.508	10.1232	-123.907	5.42088	-124.848	-4.83668
-183.764	-7.63288	-184.459	10.1195	-123.775	5.41646	-124.686	-4.82968
-183.791	-7.63288	-184.475	10.1239	-123.74	5.40431	-124.654	-4.81312
-183.737	-7.62663	-184.414	10.1063	-123.708	5.40505	-124.638	-4.81017
-183.712	-7.63104	-184.402	10.1092	-123.561	5.38112	-124.486	-4.80686
-183.733	-7.6292	-184.409	10.1063	-123.56	5.37376	-124.495	-4.80907
-183.662	-7.62074	-184.348	10.0945	-123.455	5.37891	-124.391	-4.80943
-183.671	-7.62552	-184.357	10.0845	-123.396	5.37044	-124.324	-4.81422
-183.648	-7.6189	-184.337	10.0934	-123.39	5.37928	-124.318	-4.80097
-183.592	-7.62663	-184.292	10.0757	-123.227	5.36419	-124.183	-4.77594
-183.624	-7.61558	-184.306	10.0945	-123.213	5.37118	-124.173	-4.77594
-183.557	-7.61595	-184.259	10.0783	-123.179	5.36787	-124.122	-4.76452
-183.538	-7.59791	-184.254	10.0827	-123.037	5.35977	-123.972	-4.75017
-183.556	-7.61227	-184.259	10.0772	-123.041	5.35498	-123.99	-4.71483
-183.467	-7.59718	-184.2	10.0665	-122.939	5.34652	-123.887	-4.69753
-183.494	-7.59865	-184.217	10.0636	-122.851	5.32185	-123.81	-4.70305
-183.467	-7.58834	-184.187	10.068	-122.848	5.32627	-123.817	-4.69606
-183.421	-7.58687	-184.14	10.0687	-122.693	5.32075	-123.657	-4.68207
-183.441	-7.59202	-184.155	10.0654	-122.691	5.3167	-123.655	-4.69679
-183.38	-7.57693	-184.106	10.0613	-122.631	5.3086	-123.595	-4.68538
-183.368	-7.58724	-184.105	10.058	-122.498	5.3075	-123.466	-4.67544
-183.381	-7.58429	-184.106	10.0606	-122.497	5.31007	-123.47	-4.66403
-183.32	-7.57399	-184.05	10.0529	-122.393	5.31154	-123.353	-4.64268
-183.332	-7.57472	-184.07	10.0485	-122.331	5.30161	-123.302	-4.65041
-183.318	-7.56626	-184.031	10.0562	-122.319	5.30124	-123.298	-4.62685
-183.246	-7.56736	-184	10.0588	-122.157	5.27032	-123.135	-4.62059
-183.271	-7.56994	-184.019	10.0481	-122.145	5.27105	-123.118	-4.61397
-183.21	-7.57104	-183.968	10.0422	-122.106	5.27105	-123.091	-4.59225
-183.189	-7.5681	-183.933	10.0378	-121.965	5.27032	-122.953	-4.59298
-183.207	-7.56846	-183.961	10.0433	-121.968	5.27989	-122.947	-4.58709
-183.138	-7.56736	-183.89	10.0282	-121.883	5.28504	-122.869	-4.56832
-183.141	-7.56589	-183.894	10.033	-121.779	5.27179	-122.774	-4.56427
-183.144	-7.55963	-183.887	10.0245	-121.782	5.25117	-122.762	-4.56611
-183.068	-7.55632	-183.816	10.0242	-121.653	5.27142	-122.625	-4.54476
-183.09	-7.56184	-183.843	10.0253	-121.603	5.26516	-122.586	-4.54034
-183.042	-7.55668	-183.79	10.0157	-121.587	5.26884	-122.573	-4.53408
-183.02	-7.5703	-183.76	10.0039	-121.401	5.17902	-122.423	-4.53482
-183.034	-7.56662	-183.784	10.0105	-121.403	5.1827	-122.428	-4.52267
-182.957	-7.57251	-183.713	10.0017	-121.334	5.18712	-122.335	-4.50427
-182.961	-7.55926	-183.708	9.99692	-121.225	5.17976	-122.255	-4.49948
-182.959	-7.56699	-183.704	9.99766	-121.23	5.18381	-122.259	-4.49985
-182.884	-7.57325	-183.63	9.9995	-121.111	5.25412	-122.126	-4.47592
-182.901	-7.57214	-183.636	9.9741	-121.025	5.17277	-122.072	-4.4704
-182.868	-7.58356	-183.61	9.99987	-121.024	5.16246	-122.058	-4.4612
-182.815	-7.58871	-183.562	9.96563	-120.877	5.16467	-121.907	-4.44574
-182.84	-7.57583	-183.591	9.96932	-120.857	5.1573	-121.887	-4.42218
-182.774	-7.57288	-183.532	9.96306	-120.819	5.16209	-121.841	-4.42365
-182.769	-7.56478	-183.521	9.97042	-120.673	5.13485	-121.702	-4.42696
-182.777	-7.5773	-183.529	9.96453	-120.675	5.12896	-121.703	-4.42291
-182.708	-7.55705	-183.462	9.9649	-120.575	5.13559	-121.605	-4.4207
-182.722	-7.57399	-183.475	9.96122	-120.503	5.13264	-121.522	-4.42917
-182.708	-7.55153	-183.457	9.95312	-120.502	5.13706	-121.525	-4.41739
-182.646	-7.53644	-183.412	9.97705	-120.323	5.12601	-121.36	-4.39862
-182.677	-7.54122	-183.428	9.97079	-120.308	5.12638	-121.336	-4.3931
-182.619	-7.51582	-183.371	9.9476	-120.275	5.11681	-121.295	-4.35628
-182.606	-7.52539	-183.371	9.96858	-120.129	5.10246	-121.159	-4.32647
-182.619	-7.52245	-183.375	9.94281	-120.14	5.09804	-121.166	-4.33162
-182.557	-7.49852	-183.286	9.93287	-120.032	5.11019	-121.056	-4.3099
-182.556	-7.51472	-183.307	9.9325	-119.944	5.08699	-120.99	-4.30843
-182.538	-7.49742	-183.289	9.9325	-119.94	5.08957	-120.987	-4.29481
-182.495	-7.49006	-183.243	9.92846	-119.779	5.09215	-120.826	-4.29481
-182.526	-7.49263	-183.26	9.92661	-119.769	5.08037	-120.811	-4.30107
-182.469	-7.48122	-183.203	9.92109	-119.721	5.07632	-120.764	-4.27088
-182.451	-7.4768	-183.192	9.91594	-119.559	5.07485	-120.617	-4.26462
-182.452	-7.47275	-183.196	9.90784	-119.556	5.07043	-120.629	-4.25873
-182.396	-7.46281	-183.12	9.88097	-119.443	5.06417	-120.504	-4.2337
-182.417	-7.46981	-183.127	9.89201	-119.376	5.06086	-120.42	-4.22855
-182.39	-7.45766	-183.105	9.88502	-119.363	5.05166	-120.406	-4.21382
-182.34	-7.43999	-183.046	9.85999	-119.2	5.05791	-120.269	-4.20315
-182.358	-7.44956	-183.077	9.86808	-119.178	5.03583	-120.258	-4.20241
-182.296	-7.43189	-183.013	9.8379	-119.129	5.02994	-120.226	-4.17701
-182.272	-7.43631	-182.995	9.84084	-118.986	5.03325	-120.07	-4.16486
-182.305	-7.42195	-183.015	9.83238	-118.989	5.0373	-120.065	-4.16523
-182.199	-7.43263	-182.93	9.81139	-118.889	5.04945	-119.948	-4.14977
-182.203	-7.44294	-182.944	9.80698	-118.782	5.02294	-119.852	-4.13836
-182.198	-7.41974	-182.94	9.81544	-118.791	5.02147	-119.846	-4.13063
-182.138	-7.43447	-182.865	9.79041	-118.642	5.02037	-119.699	-4.12621
-182.153	-7.4179	-182.888	9.79667	-118.604	5.01374	-119.673	-4.12695
-182.106	-7.41201	-182.838	9.80661	-118.58	5.00895	-119.646	-4.10854
-182.065	-7.39839	-182.825	9.81397	-118.415	4.99791	-119.485	-4.09971
-182.104	-7.41827	-182.844	9.80146	-118.417	4.99533	-119.493	-4.09713
-182.013	-7.3903	-182.767	9.80477	-118.324	4.98723	-119.414	-4.09087
-182.008	-7.39398	-182.783	9.81802	-118.219	4.97398	-119.323	-4.06584
-182.01	-7.38956	-182.763	9.81912	-118.219	4.98613	-119.322	-4.0548
-181.948	-7.38293	-182.695	9.8217	-118.064	4.9773	-119.147	-4.04081
-181.972	-7.37631	-182.725	9.8125	-118.026	4.96331	-119.108	-4.0305
-181.918	-7.37815	-182.672	9.8298	-118.007	4.96809	-119.081	-4.01467
-181.895	-7.3741	-182.653	9.82428	-117.844	4.95337	-118.932	-3.98412
-181.909	-7.37557	-182.668	9.84305	-117.845	4.94564	-118.938	-3.98301
-181.833	-7.38809	-182.609	9.84305	-117.733	4.94012	-118.83	-4.01541
-181.845	-7.37888	-182.61	9.82097	-117.648	4.92429	-118.74	-4.01835
-181.828	-7.37925	-182.587	9.82207	-117.636	4.92355	-118.74	-3.98228
-181.778	-7.366	-182.533	9.81544	-117.465	4.93275	-118.586	-3.9543
-181.799	-7.37299	-182.555	9.81544	-117.452	4.92613	-118.573	-3.94915
-181.728	-7.3568	-182.495	9.80992	-117.394	4.91251	-118.518	-3.94694
-181.732	-7.35496	-182.482	9.80661	-117.265	4.92539	-118.361	-3.92964
-181.735	-7.34539	-182.496	9.81581	-117.262	4.92245	-118.379	-3.92043
-181.662	-7.34833	-182.421	9.81802	-117.117	4.91472	-118.233	-3.90461
-181.683	-7.34686	-182.444	9.80477	-117.073	4.90036	-118.186	-3.89982
-181.647	-7.33986	-182.41	9.80366	-117.065	4.90183	-118.172	-3.89099
-181.615	-7.35385	-182.374	9.79557	-116.877	4.88343	-117.99	-3.89025
-181.63	-7.33029	-182.399	9.79593	-116.855	4.8757	-117.98	-3.90387
-181.573	-7.31962	-182.323	9.79557	-116.794	4.89152	-117.914	-3.87773
-181.562	-7.33287	-182.315	9.78194	-116.631	4.81937	-117.78	-3.85933
-181.57	-7.33434	-182.326	9.7882	-116.629	4.80907	-117.781	-3.8597
-181.489	-7.30637	-182.244	9.7801	-116.526	4.88085	-117.655	-3.82988
-181.506	-7.30563	-182.268	9.78121	-116.446	4.81422	-117.577	-3.83356
-181.475	-7.29606	-182.227	9.7779	-116.436	4.80612	-117.572	-3.82031
-181.395	-7.29495	-182.166	9.77458	-116.253	4.78367	-117.41	-3.80632
-181.421	-7.29863	-182.201	9.77127	-116.225	4.7844	-117.382	-3.8111
-181.356	-7.29495	-182.13	9.76243	-116.19	4.78146	-117.338	-3.78276
-181.338	-7.29127	-182.118	9.7628	-116.026	4.78293	-117.159	-3.78166
-181.345	-7.28686	-182.131	9.76869	-116.025	4.78109	-117.168	-3.77908
-181.252	-7.28538	-182.056	9.76391	-115.908	4.78919	-117.052	-3.76214
-181.283	-7.28391	-182.072	9.7547	-115.827	4.76342	-116.965	-3.75736
-181.244	-7.28391	-182.039	9.7617	-115.823	4.76747	-116.969	-3.74816
-181.199	-7.28906	-181.991	9.77127	-115.643	4.76821	-116.789	-3.73012
-181.214	-7.27397	-182.014	9.77127	-115.616	4.75311	-116.772	-3.73233
-181.163	-7.27876	-181.94	9.7628	-115.562	4.74354	-116.718	-3.71834
-181.145	-7.2806	-181.927	9.76317	-115.421	4.73912	-116.59	-3.6922
-181.161	-7.27802	-181.938	9.76096	-115.414	4.73066	-116.583	-3.70067
-181.096	-7.28465	-181.848	9.76243	-115.312	4.7498	-116.46	-3.67821
-181.098	-7.29017	-181.862	9.75029	-115.191	4.73213	-116.371	-3.68263
-181.089	-7.28612	-181.852	9.7547	-115.187	4.73876	-116.358	-3.66386
-181.016	-7.27397	-181.789	9.73814	-115.041	4.73434	-116.192	-3.64692
-181.047	-7.28391	-181.795	9.73188	-114.999	4.71741	-116.158	-3.65502
-180.981	-7.28244	-181.758	9.73078	-114.966	4.72182	-116.145	-3.60606
-180.963	-7.28906	-181.733	9.73446	-114.8	4.70857	-115.976	-3.60864
-180.986	-7.28133	-181.749	9.72452	-114.792	4.6979	-115.974	-3.5987
-180.905	-7.27876	-181.671	9.72783	-114.712	4.69863	-115.885	-3.5803
-180.911	-7.26366	-181.682	9.71532	-114.593	4.69606	-115.781	-3.56115
-180.9	-7.26256	-181.671	9.72121	-114.59	4.6898	-115.768	-3.5641
-180.839	-7.26624	-181.613	9.71053	-114.416	4.70194	-115.604	-3.53796
-180.858	-7.25667	-181.638	9.7028	-114.354	4.69532	-115.573	-3.52177
-180.818	-7.25888	-181.587	9.70501	-114.341	4.69716	-115.541	-3.50962
-180.795	-7.25152	-181.559	9.70427	-114.158	4.67139	-115.365	-3.52103
-180.809	-7.25557	-181.576	9.69323	-114.157	4.66182	-115.363	-3.50999
-180.742	-7.22869	-181.497	9.70022	-114.078	4.65262	-115.273	-3.49048
-180.757	-7.24231	-181.505	9.69286	-113.941	4.63163	-115.145	-3.49416
-180.744	-7.22796	-181.499	9.69139	-113.94	4.63495	-115.144	-3.48017
-180.678	-7.2125	-181.424	9.6785	-113.798	4.64378	-114.981	-3.46692
-180.693	-7.21802	-181.453	9.68366	-113.748	4.62979	-114.923	-3.45477
-180.645	-7.2055	-181.399	9.67887	-113.727	4.64783	-114.888	-3.43563
-180.585	-7.21139	-181.377	9.67814	-113.519	4.63384	-114.741	-3.41759
-180.622	-7.20992	-181.392	9.67188	-113.508	4.63274	-114.733	-3.41575
-180.534	-7.19519	-181.308	9.67703	-113.43	4.61212	-114.662	-3.38814
-180.539	-7.20256	-181.318	9.67114	-113.301	4.58452	-114.53	-3.38225
-180.527	-7.19372	-181.312	9.67261	-113.294	4.58636	-114.525	-3.37967
-180.467	-7.1974	-181.243	9.67188	-113.161	4.56832	-114.356	-3.36458
-180.493	-7.19777	-181.277	9.67556	-113.088	4.56979	-114.284	-3.35648
-180.455	-7.17863	-181.22	9.67666	-113.072	4.58083	-114.267	-3.35501
-180.407	-7.18121	-181.184	9.66636	-112.895	4.57789	-114.089	-3.34691
-180.42	-7.18084	-181.208	9.6601	-112.881	4.5709	-114.091	-3.34838
-180.355	-7.18857	-181.128	9.65531	-112.806	4.572	-114.017	-3.32114
-180.362	-7.17937	-181.125	9.66672	-112.665	4.55323	-113.89	-3.29537
-180.364	-7.17495	-181.116	9.65752	-112.666	4.55286	-113.894	-3.29611
-180.287	-7.18562	-181.037	9.65163	-112.529	4.51678	-113.773	-3.24494
-180.305	-7.17937	-181.048	9.64721	-112.456	4.50942	-113.697	-3.23316
-180.257	-7.179	-181.005	9.64758	-112.447	4.51126	-113.665	-3.22101
-180.222	-7.17384	-180.966	9.63912	-112.247	4.50537	-113.468	-3.21144
-180.24	-7.17237	-180.981	9.64795	-112.235	4.43874	-113.458	-3.20408
-180.177	-7.16943	-180.919	9.62954	-112.157	4.4531	-113.386	-3.19414
-180.181	-7.15102	-180.916	9.63249	-112.028	4.44647	-113.261	-3.19709
-180.174	-7.15691	-180.921	9.61924	-112.026	4.44132	-113.261	-3.18899

## Sheet: Figure 3a
Vw =110 mm/s			Vw =49 mm/s			Vw =23 mm/s
t(s)	Qi (mm^2/s)		t(s)	Qi (mm^2/s)		t(s)	Qi (mm^2/s)
0	-12.051		0	-61.2834		0	-26.5114
0.018	-56.5194		0.036	-61.059		0.072	-23.0876
0.038	-108.286		0.076	-62.6565		0.152	-14.1385
0.058	-155.171		0.116	-65.219		0.232	-0.692351
0.078	-185.584		0.156	-66.4246		0.312	14.8448
0.098	-192.474		0.196	-63.106		0.392	29.7463
0.118	-175.286		0.236	-52.4042		0.472	42.174
0.138	-139.156		0.276	-32.9866		0.552	51.9332
0.158	-91.8717		0.316	-5.78775		0.632	60.3731
0.178	-40.2109		0.356	26.0832		0.712	69.4448
0.198	12.5044		0.396	58.2542		0.792	80.3696
0.218	66.4901		0.436	86.4396		0.872	92.5969
0.238	123.327		0.476	107.651		0.952	103.623
0.258	182.834		0.516	120.78		1.032	109.841
0.278	240.788		0.556	126.381		1.112	108.076
0.298	288.853		0.596	125.857		1.192	97.0957
0.318	316.93		0.636	120.535		1.272	78.3726
0.338	316.906		0.676	111.095		1.352	55.6818
0.358	286.026		0.716	97.6096		1.432	33.6899
0.378	228.309		0.756	80.0654		1.512	16.1606
0.398	153.381		0.796	59.005		1.592	4.59897
0.418	73.2953		0.836	35.8502		1.672	-2.04953
0.438	-1.16117		0.876	12.6857		1.752	-6.53103
0.45	-63.0977		0.916	-8.39614		1.832	-11.6898
0.468	-110.148		0.956	-26.0222		1.912	-18.9303
0.488	-143.212		0.988	-39.9079		1.992	-27.4711
0.508	-164.28		1.024	-50.6342		2.072	-34.7248
0.528	-174.607		1.064	-58.9296		2.16	-37.5818
0.548	-174.049		1.104	-64.8504		2.232	-33.9406
0.568	-161.635		1.144	-67.3373		2.312	-23.7261
0.588	-136.731		1.184	-64.4483		2.392	-8.91286
0.608	-99.9329		1.224	-54.2174		2.472	7.42289
0.628	-53.1543		1.264	-35.7437		2.552	22.5164
0.648	1.00067		1.304	-9.97001		2.632	35.0726
0.668	59.9837		1.344	20.2589		2.712	45.598
0.688	121.503		1.384	50.9274		2.792	55.7683
0.708	182.92		1.424	78.0549		2.872	67.1858
0.728	240.218		1.464	98.8418		2.952	80.1803
0.748	287.35		1.504	112.267		3.032	93.2774
0.768	316.735		1.544	118.928		3.112	103.612
0.788	321.097		1.584	120.292		3.192	108.094
0.808	296.069		1.624	117.776		3.272	104.757
0.828	242.418		1.664	112.11		3.352	93.6577
0.848	166.763		1.704	103.247		3.432	76.9011
0.868	80.2511		1.744	90.7585		3.512	57.8186
0.888	-4.40594		1.784	74.4207		3.592	39.6988
0.906	-76.378		1.824	54.6476		3.672	24.6667
0.924	-129.263		1.864	32.5492		3.752	13.1901
0.944	-161.8		1.904	9.65477		3.832	4.36198
0.964	-176.673		1.944	-12.4781		3.912	-3.27038
0.984	-178.183		2.02	-32.5135		3.992	-10.7883
1.004	-169.948		2.056	-49.3264		4.072	-18.3497
1.024	-153.633		2.096	-61.8244		4.152	-25.2241
1.044	-129.027		2.136	-68.8334		4.232	-30.3202
1.064	-95.1179		2.176	-69.265
1.084	-51.3965		2.216	-62.5931
1.104	1.30303		2.256	-49.4364
1.124	60.6662		2.296	-31.8925
1.144	123.239		2.336	-13.3238
1.164	184.786		2.376	2.46347
1.184	240.381		2.416	12.3887
1.204	284.325
1.224	310.348
1.244	312.538
1.264	287.065
1.284	234.16
1.304	159.409
1.324	73.4549
1.344	-10.2158

## Sheet: Figure 3b
GW 6.3mm
e^2VwH_mean (mm^2/s)	e^2VwH_errorbar	<Q>_mean (m^2/s)	<Q>_SD
17.5794	1.40403	2.3524e-05	7.757*10^-7
28.9782	2.31443	3.7487e-05	1.331*10^-6
38.3135	3.06003	4.5036e-05	1.076*10^-6
52.5496	4.19704	6.916e-05	2.97882*10^-6
64.4742	5.14944	8.0157e-05	1.887*10^-6
7.7381	0.618027	1.044e-05	2.154*10^-7
10.9127	0.871577	1.316e-05	6.529*10^-7
16.8651	1.34698	1.891e-05	5.6*10^-7
SO 4.3mm
18.2413	2.15015	1.458e-05	1.43*10^-6
25.8721	3.04962	1.68e-05	5.403*10^-7
38.4302	4.52988	2.262e-05	7.23*10^-7
53.1977	6.27056	2.499e-05	2.55*10^-6
63.9535	7.53838	2.907e-05	1.52*10^-6
78.6337	9.26878	2.483e-05	2.67*10^-6
91.4244	10.7765	1.467e-05	6.75*10^-7
121.076	14.2715	1.012e-05	6.90*10^-7
SO 5.7mm
25.1096	2.21968	2.924e-05	1.75*10^-6
34.2105	3.02419	3.289e-05	7.26*10^-7
53.7281	4.74953	3.947e-05	2.59*10^-7
68.5307	6.05808	4.381e-05	1.48*10^-6
84.4298	7.46355	5.074e-05	3.5*10^-6
91.0088	8.04513	5.531e-05	1.21*10^-6
104.167	9.20828	5.085e-05	1.07*10^-6
120.614	10.6622	4.497e-05	6.93*10^-7
SO 6.8mm
14.0257	1.03691	1.8391e-05	1.0154*10^-7
19.3199	1.4283	2.5255e-05	5.3474*10^-7
27.3989	2.02558	3.3565e-05	3.262*10^-7
41.1305	3.04074	4.4352e-05	1.519*10^-6
49.5221	3.66112	5.935e-05	1.016*10^-6
52.068	3.84934	6.2619e-05	2.583*10^-6
59.8346	4.42352	5.7741e-05	4.558*10^-6
83.0882	6.14264	4.6076e-05	1.7791*10^-6
SO 8mm
9.53125	0.598039	1.073e-05	1.37*10^-7
15.8594	0.995098	1.901e-05	8.75*10^-7
23.5156	1.47549	2.886e-05	3.39*10^-7
31.1016	1.95147	3.475e-05	6.71*10^-7
38.2812	2.40196	4.27e-05	1.49*10^-6
46.4531	2.91471	5.171e-05	3.85*10^-7
57.0312	3.57843	6.059e-05	2.22*10^-6
67.6641	4.24559	6.075e-05	7.1*10^-7

## Sheet: Figure 4b
Bo=0				Bo=10				Bo=100				Bo=426				Bo=1133
Ca	Q_nd			Ca	Q_nd			Ca	Q_nd			Ca	Q_nd			Ca	Q_nd
0.001	0.1297			0.001	0.1297			0.001	0.1297			0.001	0.1297			0.001	0.1297
0.002	0.1297			0.002	0.1297			0.002	0.1297			0.002	0.1297			0.002	0.1297
0.003	0.1297			0.003	0.1297			0.003	0.1297			0.003	0.1297			0.003	0.1297
0.004	0.1297			0.004	0.1297			0.004	0.1297			0.004	0.1297			0.004	0.1297
0.005	0.1297			0.005	0.1297			0.005	0.1297			0.005	0.1297			0.005	0.1297
0.006	0.1297			0.006	0.1297			0.006	0.1297			0.006	0.1297			0.006	0.1297
0.007	0.1297			0.007	0.1297			0.007	0.1297			0.007	0.1297			0.007	0.1297
0.008	0.1297			0.008	0.1297			0.008	0.1297			0.008	0.1297			0.008	0.1297
0.009	0.1297			0.009	0.1297			0.009	0.1297			0.009	0.1297			0.009	0.1297
0.01	0.1297			0.01	0.1297			0.01	0.1297			0.01	0.1297			0.01	0.1297
0.02	0.1297			0.02	0.1297			0.02	0.1297			0.02	0.1297			0.02	0.1297
0.03	0.1297			0.03	0.1297			0.03	0.1297			0.03	0.1297			0.03	0.1297
0.04	0.1297			0.04	0.1297			0.04	0.1297			0.04	0.1297			0.04	0.1297
0.05	0.1297			0.05	0.1297			0.05	0.1297			0.05	0.1297			0.05	0.1297
0.06	0.1297			0.06	0.1297			0.06	0.1297			0.06	0.1297			0.06	0.1297
0.07	0.1297			0.07	0.1297			0.07	0.1297			0.07	0.1297			0.07	0.1297
0.08	0.1297			0.08	0.1297			0.08	0.1297			0.08	0.1297			0.08	0.1297
0.09	0.1297			0.09	0.1297			0.09	0.1297			0.09	0.1297			0.09	0.1297
0.1	0.1297			0.1	0.1297			0.1	0.1297			0.1	0.1297			0.1	0.1297
0.2	0.1297			0.2	0.1297			0.2	0.1297			0.2	0.1297			0.2	0.1297
0.3	0.1297			0.3	0.1297			0.3	0.1297			0.3	0.1297			0.3	0.1297
0.4	0.1297			0.4	0.1297			0.4	0.1297			0.4	0.1297			0.4	0.1297
0.5	0.1297			0.5	0.1297			0.5	0.1297			0.5	0.1297			0.5	0.1297
0.6	0.1297			0.6	0.1297			0.6	0.1297			0.6	0.1297			0.6	0.1297
0.7	0.1297			0.7	0.1297			0.7	0.1297			0.7	0.1297			0.7	0.1297
0.8	0.1297			0.8	0.1297			0.8	0.1297			0.8	0.1297			0.8	0.1297
0.9	0.1297			0.9	0.1297			0.9	0.1297			0.9	0.1297			0.9	0.1297
1	0.1297			1	0.1297			1	0.1297			1	0.1297			1	0.1297
2	0.1296			2	0.1296			2	0.1297			2	0.1297			2	0.1297
3	0.1295			3	0.1296			3	0.1297			3	0.1297			3	0.1297
4	0.1294			4	0.1295			4	0.1297			4	0.1297			4	0.1297
5	0.1292			5	0.1294			5	0.1296			5	0.1297			5	0.1297
6	0.129			6	0.1292			6	0.1296			6	0.1297			6	0.1297
7	0.1287			7	0.1291			7	0.1296			7	0.1297			7	0.1297
8	0.1284			8	0.1289			8	0.1296			8	0.1297			8	0.1297
9	0.1281			9	0.1286			9	0.1295			9	0.1297			9	0.1297
10	0.1277			10	0.1284			10	0.1295			10	0.1297			10	0.1297
20	0.1221			20	0.1246			20	0.129			20	0.1296			20	0.1297
30	0.1139			30	0.1189			30	0.1281			30	0.1295			30	0.1297
40	0.1042			40	0.1118			40	0.1268			40	0.1294			40	0.1296
50	0.0941			50	0.104			50	0.1253			50	0.1292			50	0.1296
60	0.0843			60	0.096			60	0.1234			60	0.129			60	0.1296
70	0.0752			70	0.088			70	0.1214			70	0.1288			70	0.1295
80	0.0669			80	0.0804			80	0.1191			80	0.1285			80	0.1295
90	0.0595			90	0.0733			90	0.1166			90	0.1282			90	0.1294
100	0.0531			100	0.0668			100	0.114			100	0.1279			100	0.1294
200	0.0199			200	0.0284			200	0.0857			200	0.1228			200	0.1285
300	0.0099			300	0.0147			300	0.062			300	0.1155			300	0.127
400	0.006			400	0.0089			400	0.0453			400	0.1071			400	0.125
500	0.004			500	0.006			500	0.0338			500	0.0984			500	0.1226
600	0.003			600	0.0044			600	0.0259			600	0.0899			600	0.1198
700	0.0023			700	0.0033			700	0.0203			700	0.0818			700	0.1168
800	0.0019			800	0.0027			800	0.0163			800	0.0744			800	0.1136
900	0.0016			900	0.0022			900	0.0133			900	0.0677			900	0.1102
1000	0.0014			1000	0.0019			1000	0.0111			1000	0.0615			1000	0.1068
2000	0.0007			2000	0.0008			2000	0.0033			2000	0.0262			2000	0.0742
3000	0.0006			3000	0.0006			3000	0.0017			3000	0.0135			3000	0.051
4000	0.0005			4000	0.0005			4000	0.0012			4000	0.0081			4000	0.0361
5000	0.0005			5000	0.0005			5000	0.0009			5000	0.0054			5000	0.0262
6000	0.0005			6000	0.0005			6000	0.0008			6000	0.004			6000	0.0195
7000	0.0005			7000	0.0005			7000	0.0007			7000	0.003			7000	0.015
8000	0.0005			8000	0.0005			8000	0.0006			8000	0.0024			8000	0.0119
9000	0.0005			9000	0.0005			9000	0.0006			9000	0.002			9000	0.0095
10000	0.0005			10000	0.0005			10000	0.0006			10000	0.0017			10000	0.0078
												20000	0.0005			20000	0.0021
																30000	0.0009
																40000	0.0007
																50000	0.0005

## Sheet: Figure 4c
GW 6.3mm
Ca/Bo	Ca/Bo_errorbar	<Qbar>	<Qbar>_error
0.0412707	0.0100354	1.33816	0.106203
0.0680314	0.0165426	1.29363	0.102669
0.0899477	0.0218718	1.17546	0.0932905
0.12337	0.0299987	1.31609	0.104452
0.151365	0.036806	1.24324	0.0986699
0.0181666	0.0044174	1.34917	0.107077
0.0256195	0.00622967	1.20593	0.0957091
0.0395938	0.00962767	1.12125	0.0889882
SO 4.3mm
0.804525	0.293664	0.799286	0.0929402
1.14108	0.416512	0.649348	0.0755056
1.69495	0.618684	0.588599	0.0684418
2.34626	0.856424	0.469757	0.054623
2.82064	1.02958	0.454549	0.0528545
3.46811	1.26592	0.315768	0.0367172
4.03224	1.47183	0.16046	0.0186582
5.33999	1.94918	0.0835842	0.00971909
SO 5.7mm
0.630249	0.170179	1.16449	0.102148
0.858679	0.231859	0.9614	0.0843333
1.34857	0.364138	0.734625	0.0644408
1.72011	0.464461	0.639276	0.0560768
2.11918	0.572216	0.600972	0.0527169
2.28431	0.616804	0.607744	0.0533108
2.61457	0.705981	0.48816	0.0428211
3.0274	0.817452	0.372842	0.0327055
SO 6.8mm
0.24736	0.0555592	1.31123	0.0964142
0.340727	0.0765305	1.3072	0.096118
0.48321	0.108533	1.22505	0.0900772
0.725383	0.162928	1.07832	0.0792885
0.873377	0.196169	1.19846	0.0881218
0.918278	0.206254	1.20264	0.0884293
1.05525	0.237019	0.965011	0.0709567
1.46535	0.329132	0.554543	0.0407752
SO 8mm
0.121448	0.0230705	1.12577	0.0703607
0.202082	0.0383878	1.19866	0.0749163
0.299638	0.0569198	1.22727	0.0767043
0.396299	0.0752816	1.11731	0.0698317
0.487784	0.0926601	1.11543	0.0697143
0.59191	0.11244	1.11317	0.0695728
0.726698	0.138045	1.0624	0.0664
0.862182	0.163781	0.897818	0.0561136

## Sheet: Figure 5
Dimensionless dissipation	Dimensionless flux	Ca/Bo
0.0749611	0.0716528	0.0382933
0.0706958	0.0679206	0.0765866
0.065012	0.0628821	0.11488
0.0589238	0.0573912	0.153173
0.0530152	0.0519795	0.191467
0.0475475	0.0468902	0.22976
0.0426098	0.0422362	0.268053
0.0382053	0.038029	0.306347
0.0343017	0.0342628	0.34464
0.0308522	0.0309095	0.382933
0.0278075	0.0279237	0.421226
0.0251201	0.0252716	0.45952
0.0227462	0.0229192	0.497813
0.0206471	0.0208269	0.536106
0.0187882	0.0189664	0.5744
0.017139	0.0173152	0.612693
0.0156735	0.0158393	0.650986
0.0143686	0.0145217	0.68928
0.0132042	0.0133436	0.727573
0.0121628	0.0122913	0.765866
0.0112296	0.0113474	0.80416
0.0103913	0.0104989	0.842453
0.00963662	0.00973461	0.880746
0.00895574	0.00904482	0.91904
0.00834002	0.00842091	0.957333
0.007782	0.0078554	0.995626
0.00727515	0.00734173	1.03392
0.00681378	0.00687419	1.07221
0.00639291	0.00644774	1.11051
0.0060082	0.00605799	1.1488
0.0056558	0.00570107	1.18709
0.00533238	0.00537356	1.22539
0.00503497	0.00507247	1.26368
0.00476097	0.00479517	1.30197
0.00450808	0.00453929	1.34027
0.00427425	0.00430278	1.37856
0.00405768	0.00408378	1.41685
0.00385677	0.00388068	1.45515
0.00367008	0.00369202	1.49344
0.00349634	0.00351649	1.53173
0.0033344	0.00335293	1.57003
0.00318325	0.00320032	1.60832
0.00304197	0.00305771	1.64661
0.00290973	0.00292426	1.68491
0.0027858	0.00279924	1.7232
0.00266951	0.00268194	1.76149
0.00256025	0.00257177	1.79979
0.00245748	0.00246816	1.83808
0.00236069	0.00237062	1.87637
0.00226945	0.00227868	1.91467
0.00158717	0.00159189	2.2976
0.00117077	0.00117343	2.68053
0.000898618	0.000900198	3.06347
0.000711202	0.000712202	3.4464
0.000576745	0.000577408	3.82933
0.000477053	0.000477511	4.21226
0.000401113	0.000401437	4.5952
0.000341944	0.000342181	4.97813
0.000294954	0.00029513	5.36106
0.000257017	0.000257152	5.744
0.000225951	0.000226055	6.12693
0.000200192	0.000200274	6.50986
0.000178597	0.000178663	6.8928
0.000160316	0.000160369	7.27573
0.000144703	0.000144746	7.65866
0.000131264	0.000131299	8.0416
0.000119613	0.000119643	8.42453
0.000109447	0.000109472	8.80746
0.000100524	0.000100544	9.1904
9.26484e-05	9.2666e-05	9.57333
8.56634e-05	8.56785e-05	9.95626
7.94394e-05	7.94523e-05	10.3392
7.38697e-05	7.38808e-05	10.7221
6.88658e-05	6.88755e-05	11.1051
6.43536e-05	6.4362e-05	11.488
3.62069e-05	3.62096e-05	15.3173
2.31748e-05	2.31759e-05	19.1467
1.60945e-05	1.6095e-05	22.976
1.18249e-05	1.18252e-05	26.8053
9.05365e-06	9.05378e-06	30.6347
7.1536e-06	7.15369e-06	34.464
5.79448e-06	5.79454e-06	38.2933
4.78886e-06	4.78894e-06	42.1226
4.024e-06	4.024e-06	45.952
3.42875e-06	3.42877e-06	49.7813

## Sheet: Figure S1
Voltage (V)	Vw (mm/s)		Shape2		Shape5		Shape8
1.5	17.7225		x (mm)	y (mm)	x (mm)	y (mm)	x (mm)	y (mm)
2	29.206		49.873	0.436808	49.873	0.432997	49.873	-0.801878
2.5	38.6206		49.873	0.437657	49.873	0.433311	49.873	-0.809477
3	52.9661		49.746	0.438515	49.746	0.433397	49.746	-0.817592
3.5	64.9964		49.746	0.439381	49.746	0.433629	49.746	-0.825843
4	78.5352		49.619	0.440256	49.619	0.433627	49.619	-0.834602
4.5	94.6979		49.619	0.441137	49.619	0.433764	49.4921	-0.843685
5	108.07		49.4921	0.442222	49.4921	0.433662	49.3651	-0.853086
			49.4921	0.443134	49.4921	0.433695	49.2381	-0.862995
			49.3651	0.44425	49.3651	0.433483	49.1111	-0.873026
			49.3651	0.445194	49.3651	0.433403	48.9841	-0.883548
			49.2381	0.446342	49.2381	0.433074	48.8571	-0.89437
			49.2381	0.447318	49.2381	0.432874	48.7302	-0.90568
			49.1111	0.448499	49.1111	0.432424	48.6032	-0.917088
			49.1111	0.449508	49.1111	0.4321	48.4762	-0.928958
			48.9841	0.450724	48.9841	0.431526	48.4762	-0.941097
			48.9841	0.451769	48.9841	0.431078	48.3492	-0.953492
			48.8571	0.453021	48.8571	0.430381	48.2222	-0.966325
			48.8571	0.454103	48.8571	0.429811	48.0952	-0.979203
			48.7302	0.455394	48.7302	0.428993	47.9683	-0.992488
			48.7302	0.456516	48.7302	0.428307	47.8413	-1.00598
			48.6032	0.457847	48.6032	0.427376	47.7143	-1.01967
			48.6032	0.459209	48.6032	0.426581	47.5873	-1.03354
			48.4762	0.460603	48.4762	0.425547	47.5873	-1.04776
			48.4762	0.462029	48.4762	0.424653	47.4603	-1.06194
			48.3492	0.46349	48.3492	0.423527	47.3333	-1.07645
			48.3492	0.464985	48.3492	0.422549	47.2063	-1.09108
			48.2222	0.466714	48.2222	0.421345	47.0794	-1.10581
			48.2222	0.4685	48.2222	0.420297	46.9524	-1.12064
			48.0952	0.470343	48.0952	0.419031	46.8254	-1.13574
			48.0952	0.472445	47.9683	0.417929	46.6984	-1.15071
			47.9683	0.474628	47.8413	0.416618	46.6984	-1.16591
			47.9683	0.477095	47.7143	0.41548	46.5714	-1.18096
			47.8413	0.47967	47.5873	0.414141	46.4444	-1.19621
			47.8413	0.482555	47.5873	0.412984	46.3175	-1.21127
			47.7143	0.485577	47.4603	0.411635	46.3175	-1.2265
			47.7143	0.48874	47.4603	0.410476	46.1905	-1.2415
			47.5873	0.492248	47.3333	0.409134	46.0635	-1.25664
			47.5873	0.495927	47.3333	0.407989	45.9365	-1.27153
			47.4603	0.499783	47.2063	0.40667	45.9365	-1.28652
			47.4603	0.504021	47.2063	0.405556	45.8095	-1.30123
			47.3333	0.508467	47.0794	0.404274	45.6825	-1.31602
			47.2063	0.513325	47.0794	0.403203	45.5556	-1.33049
			47.0794	0.518246	46.9524	0.401791	45.4286	-1.34518
			46.9524	0.523611	46.9524	0.400794	45.4286	-1.35954
			46.8254	0.529247	46.8254	0.399459	45.3016	-1.37393
			46.6984	0.535359	46.8254	0.398542	45.1746	-1.38795
			46.6984	0.541576	46.6984	0.397289	45.0476	-1.40199
			46.5714	0.548476	46.6984	0.396456	44.9206	-1.41567
			46.5714	0.555512	46.5714	0.39529	44.9206	-1.42917
			46.4444	0.563063	46.5714	0.394545	44.7937	-1.4423
			46.4444	0.570955	46.4444	0.393467	44.6667	-1.45543
			46.3175	0.579391	46.4444	0.39281	44.5397	-1.468
			46.3175	0.587997	46.3175	0.39182	44.5397	-1.48057
			46.1905	0.59735	46.3175	0.391251	44.4127	-1.49275
			46.1905	0.606897	46.1905	0.390348	44.2857	-1.50473
			46.0635	0.617213	46.1905	0.389865	44.1587	-1.5165
			46.0635	0.627745	46.0635	0.389045	44.0317	-1.52805
			45.9365	0.638869	46.0635	0.388643	44.0317	-1.53919
			45.9365	0.650404	45.9365	0.387903	43.9048	-1.55031
			45.8095	0.662548	45.9365	0.387578	43.7778	-1.56082
			45.8095	0.674919	45.8095	0.386912	43.6508	-1.5713
			45.6825	0.687889	45.8095	0.386658	43.5238	-1.58137
			45.5556	0.701274	45.6825	0.38606	43.3968	-1.59121
			45.4286	0.715265	45.6825	0.385871	43.3968	-1.60102
			45.3016	0.729476	45.5556	0.385336	43.2698	-1.61041
			45.1746	0.744274	45.5556	0.385206	43.1429	-1.61958
			45.1746	0.759469	45.4286	0.384725	43.0159	-1.62873
			45.0476	0.775246	45.4286	0.384449	42.8889	-1.6373
			44.9206	0.791214	45.3016	0.383997	42.7619	-1.64585
			44.7937	0.807736	45.3016	0.383745	42.7619	-1.65402
			44.6667	0.824616	45.1746	0.383491	42.6349	-1.66199
			44.5397	0.842034	45.1746	0.383236	42.6349	-1.66976
			44.4127	0.859595	45.0476	0.382976	42.5079	-1.67734
			44.2857	0.877656	45.0476	0.382692	42.5079	-1.68455
			44.1587	0.896017	44.9206	0.382381	42.381	-1.69157
			44.0317	0.914856	44.9206	0.382043	42.381	-1.69842
			44.0317	0.933772	44.7937	0.381675	42.254	-1.7051
			43.9048	0.953121	44.7937	0.381277	42.254	-1.71141
			43.7778	0.972699	44.6667	0.380648	42.127	-1.71758
			43.6508	0.99268	44.6667	0.380162	42.127	-1.72358
			43.5238	1.01266	44.5397	0.379441	42	-1.72944
			43.3968	1.03282	44.5397	0.378662	42	-1.73496
			43.2698	1.05313	44.4127	0.37782	41.873	-1.74052
			43.1429	1.07376	44.4127	0.376914	41.746	-1.74578
			43.1429	1.09451	44.2857	0.37594	41.619	-1.75111
			43.0159	1.11535	44.2857	0.374897	41.4921	-1.75612
			42.8889	1.13626	44.1587	0.373781	41.3651	-1.76104
			42.7619	1.15723	44.1587	0.372591	41.3651	-1.76584
			42.6349	1.17843	44.0317	0.371126	41.2381	-1.77037
			42.5079	1.19947	44.0317	0.36976	41.2381	-1.77519
			42.5079	1.22069	43.9048	0.368115	41.1111	-1.77955
			42.381	1.2419	43.9048	0.366366	41.1111	-1.78403
			42.254	1.26327	43.7778	0.364512	40.9841	-1.78808
			42.127	1.2844	43.7778	0.362549	40.9841	-1.79225
			42	1.30565	43.6508	0.360278	40.8571	-1.79616
			41.873	1.32683	43.6508	0.358074	40.8571	-1.80002
			41.746	1.34811	43.5238	0.355557	40.7302	-1.80382
			41.619	1.36909	43.5238	0.352906	40.7302	-1.80738
			41.619	1.39015	43.3968	0.350117	40.6032	-1.81108
			41.4921	1.41109	43.3968	0.347191	40.6032	-1.81455
			41.3651	1.43208	43.2698	0.344125	40.4762	-1.81797
			41.2381	1.45275	43.2698	0.34092	40.4762	-1.82134
			41.2381	1.47327	43.1429	0.337378	40.3492	-1.82467
			41.1111	1.49364	43.1429	0.333875	40.2222	-1.82777
			40.9841	1.51385	43.0159	0.330035	40.0952	-1.83102
			40.8571	1.53408	43.0159	0.326038	39.9683	-1.83384
			40.8571	1.55414	42.8889	0.321885	39.8413	-1.8368
			40.7302	1.57385	42.7619	0.317577	39.8413	-1.83952
			40.6032	1.5934	42.6349	0.313117	39.7143	-1.84237
			40.4762	1.61278	42.5079	0.308506	39.7143	-1.84479
			40.3492	1.6318	42.381	0.30355	39.5873	-1.84753
			40.2222	1.65085	42.254	0.29863	39.5873	-1.84984
			40.0952	1.66957	42.127	0.293371	39.4603	-1.85247
			39.9683	1.68814	42	0.287956	39.4603	-1.85465
			39.9683	1.70637	42	0.282391	39.3333	-1.85713
			39.8413	1.72447	41.873	0.276678	39.3333	-1.85917
			39.7143	1.74261	41.873	0.270625	39.2063	-1.8615
			39.5873	1.76043	41.746	0.264615	39.2063	-1.86337
			39.4603	1.77813	41.619	0.258274	39.0794	-1.86534
			39.3333	1.79569	41.4921	0.251789	39.0794	-1.86703
			39.2063	1.81293	41.3651	0.244965	38.9524	-1.8688
			39.0794	1.83024	41.2381	0.238185	38.9524	-1.87028
			38.9524	1.84725	41.2381	0.23088	38.8254	-1.87185
			38.9524	1.86416	41.1111	0.223808	38.6984	-1.87311
			38.8254	1.88094	41.1111	0.216222	38.5714	-1.87408
			38.6984	1.89743	40.9841	0.208683	38.4444	-1.87513
			38.5714	1.9138	40.9841	0.200819	38.3175	-1.87587
			38.5714	1.93025	40.8571	0.192814	38.1905	-1.8765
			38.4444	1.94622	40.7302	0.184675	38.0635	-1.87702
			38.3175	1.96227	40.6032	0.176407	37.9365	-1.87742
			38.1905	1.97801	40.4762	0.167817	37.9365	-1.87771
			38.0635	1.99364	40.3492	0.159288	37.8095	-1.87769
			37.9365	2.00896	40.3492	0.150449	37.8095	-1.87772
			37.8095	2.02435	40.2222	0.141483	37.6825	-1.87744
			37.6825	2.03924	40.0952	0.1322	37.5556	-1.87721
			37.6825	2.05419	39.9683	0.122979	37.4286	-1.87667
			37.5556	2.06864	39.8413	0.11345	37.3016	-1.87619
			37.4286	2.08316	39.7143	0.103797	37.1746	-1.87539
			37.3016	2.09735	39.7143	0.0938263	37.0476	-1.87465
			37.1746	2.1114	39.5873	0.0839196	36.9206	-1.8734
			37.0476	2.12511	39.5873	0.0737048	36.7937	-1.87219
			36.9206	2.13887	39.4603	0.0633657	36.6667	-1.87065
			36.7937	2.15227	39.3333	0.0527087	36.5397	-1.86916
			36.6667	2.16551	39.2063	0.042115	36.4127	-1.86734
			36.5397	2.17859	39.0794	0.0312123	36.2857	-1.86539
			36.5397	2.19151	38.9524	0.0201844	36.2857	-1.86312
			36.4127	2.20424	38.9524	0.00883736	36.1587	-1.8607
			36.2857	2.21661	38.8254	-0.00244743	36.1587	-1.85796
			36.1587	2.22879	38.8254	-0.0140613	36.0317	-1.85528
			36.0317	2.24079	38.6984	-0.0256222	36.0317	-1.85228
			35.9048	2.25279	38.5714	-0.0375017	35.9048	-1.84913
			35.7778	2.26422	38.4444	-0.049515	35.9048	-1.84565
			35.6508	2.27565	38.3175	-0.0616566	35.7778	-1.8422
			35.5238	2.28669	38.1905	-0.0741188	35.7778	-1.83842
			35.3968	2.29772	38.1905	-0.0863393	35.6508	-1.83468
			35.2698	2.30817	38.0635	-0.0990651	35.6508	-1.83061
			35.1429	2.31861	37.9365	-0.111733	35.5238	-1.82639
			35.0159	2.32865	37.8095	-0.124911	35.5238	-1.82202
			34.8889	2.33867	37.6825	-0.137838	35.3968	-1.81749
			34.7619	2.3481	37.5556	-0.151082	35.2698	-1.81263
			34.6349	2.35751	37.4286	-0.164652	35.1429	-1.80779
			34.5079	2.36652	37.3016	-0.178166	35.0159	-1.80262
			34.381	2.3755	37.1746	-0.191811	34.8889	-1.79749
			34.254	2.38407	37.1746	-0.205778	34.7619	-1.79202
			34.127	2.39242	37.0476	-0.219878	34.7619	-1.78622
			34	2.40038	36.9206	-0.234103	34.6349	-1.78027
			33.873	2.40831	36.7937	-0.248443	34.6349	-1.77417
			33.873	2.41584	36.6667	-0.263088	34.5079	-1.76793
			33.746	2.42315	36.6667	-0.27785	34.5079	-1.76134
			33.746	2.43008	36.5397	-0.29254	34.381	-1.7546
			33.619	2.43699	36.4127	-0.307526	34.381	-1.74752
			33.619	2.44351	36.2857	-0.322618	34.254	-1.74049
[truncated: 362 more rows]

## Sheet: Figure S2
Figure S2b																																														Figure S2a
[truncated: 2,411 more rows]
[truncated: 1 more columns]

[truncated: 4 more sheets: Figure S3, Figure S4, Figure S5, Table 1]
